# Supplementary material for: ESG performance and green innovation in commercial banks: Evidence from China
Source: PLoS One. 2024 Nov 7;19(11):e0308513. doi: 10.1371/journal.pone.0308513 (PMC11542845; doi:10.1371/journal.pone.0308513)
Supplement: S1 File — This document is a collection of research data. (XLSX) [file pone.0308513.s001.xlsx]

## Sheet: Sheet1
year	id	pro	city	Green	size	Green1	c_Green1	c_ESG	T1	dig	c_dig	T2	stkcd	ROA	ROE	ATO	Cashflow	REC	INV	FIXED	Growth	Loss	Board	Indep	Dual	Top1	Top5	Top10	Balance1	Balance2	BM	TobinQ	SOE	ListAge	FirmAge	Dturn	INST	Mshare	Mfee	Occupy	Big4	Opinion	Industry	Year	T3	T4	MW	c_MW	TT1
2012	000001.SZ	Guangdong	Shenzhen	4.71438	16065.4	0.0068806	-0.0248828	0.0463052	-0.0011522	0.293492	-0.654698	-0.0303159	1	0.009433	0.168696	0.027166	0.115676	0.0617489	0	0.0022013	0.337744	0	2.89037	0.444444	0	0.421562	0.55437	0.587076	0.175747	0.315038	19.5738	0.998973	0	3.09104	3.2581	-0.0391098	0.426404	5.29e-06		0	1	1	J	2012	0	0.8476	8.80358	1.18781	0.0550017
2013	000001.SZ	Guangdong	Shenzhen	4.8673	18917.4	0.0068175	-0.0249459	0.0503052	-0.0012549	0.756719	-0.19147	-0.0096319	1	0.008708	0.154724	0.029325	0.0484601	0.101343	0	0.0019527	0.318226	0	2.89037	0.444444	0	0.583002	0.723339	0.747385	0.127081	0.240714	18.8387	0.995806	0	3.13549	3.29584	0.245545	0.452299	4.56e-06		0	1	1	J	2013	0	0.8516	8.92805	1.31228	0.0660146
2014	000001.SZ	Guangdong	Shenzhen	5.04272	21864.6	0.0070383	-0.0247251	0.0432052	-0.0010683	0.932938	-0.0152513	-0.0006589	1	0.009711	0.162959	0.034641	0.0115808	0.117168	0	0.0017435	0.377101	0	2.70805	0.333333	0	0.501965	0.625991	0.645121	0.127081	0.247081	12.0819	1.0197	0	3.17805	3.33221	-0.141308	0.628623	1.81e-06		0	1	1	J	2014	0	0.8445	9.03214	1.41637	0.0611947
2015	000001.SZ	Guangdong	Shenzhen	5.15911	25071.5	0.0069007	-0.0248628	0.0350052	-0.0008703	1.10598	0.157791	0.0055235	1	0.009317	0.14953	0.039503	-0.0007283	0.125345	0	0.0019097	0.312414	0	2.63906	0.357143	0	0.495649	0.622413	0.660596	0.123314	0.255754	14.6137	1.00331	0	3.21888	3.3673	0.0613993	0.655705	1.74e-06		0	1	1	J	2015	0	0.8363	8.74803	1.13226	0.039635
2016	000001.SZ	Guangdong	Shenzhen	5.4153	29534.3	0.0075783	-0.0241852	0.0460052	-0.0011126	1.04146	0.0932731	0.004291	1	0.008277	0.124283	0.038244	0.0037208	0.142155		0.0028157	0.126325	0	2.3979	0.363636	0	0.495649	0.619978	0.651755	0.123314	0.250841	18.9019	0.986751	0	3.2581	3.4012	-0.201725	0.627201	1.74e-06			1	1	J	2016	0	0.8473	8.42044	0.804677	0.0370193
2017	000001.SZ	Guangdong	Shenzhen	5.73544	32484.7	0.0095014	-0.0222621	0.0156052	-0.0003474	1.10563	0.157436	0.0024568	1	0.007478	0.109324	0.033818	-0.0365649	0.130895		0.0024738	0.004338	0	2.63906	0.357143	0	0.495649	0.629259	0.663762	0.123314	0.269566	14.2248	1.00191	0	3.29584	3.43399	0.0313656	0.709242	3.78e-07			1	1	J	2017	0	0.8169	8.27308	0.657318	0.0102576
2018	000001.SZ	Guangdong	Shenzhen	5.57534	34185.9	0.0076885	-0.0240749	-0.0253948	0.0006114	1.54032	0.592131	-0.015037	1	0.007445	0.107415	0.031862	-0.016768			0.0031882	0.012806	0	2.63906	0.357143	0	0.495649	0.629553	0.661689	0.123314	0.270159	21.2258	0.976896	0	3.33221	3.46574	0.027129	0.691919	7.28e-07			1	1	J	2018	0	0.7759	8.32558	0.709818	-0.0180257
2019	000001.SZ	Guangdong	Shenzhen	5.40232	39390.7	0.0056084	-0.026155	0.0209052	-0.0005468	1.72405	0.775857	0.0162195	1	0.007664	0.101966	0.034471	-0.010161			0.0028159	0.193971	0	2.56495	0.384615	0	0.49565	0.679111	0.710397	0.156406	0.370142	12.6753	1.00158	0	3.3673	3.49651	-0.0212094	0.754678	5.21e-07			1	1	J	2019	0	0.8222	8.5666	0.95083	0.0198773
2020	000001.SZ	Guangdong	Shenzhen	5.42935	44685.1	0.00508	-0.0266835	0.0132052	-0.0003524	1.84387	0.895677	0.0118276	1	0.006881	0.085445	0.034074	-0.0036166			0.0024377	0.129544	0	2.70805	0.333333	0	0.49565	0.699717	0.722636	0.197981	0.411716	11.9062	1.0025	0	3.4012	3.52636	0.0042346	0.782733	5.21e-07			1	1	J	2020	0	0.8145	8.14701	0.531244	0.0070152
2021	000001.SZ	Guangdong	Shenzhen	6.54009	49213.8	0.0140479	-0.0177156	0.0471252	-0.0008348	1.72814	0.779955	0.0367555	1	0.007739	0.095674	0.032695	-0.0391624			0.0024331	0.071634	0	2.63906	0.357143	0	0.49565	0.691508	0.713094	0.181419	0.395154	13.1128	0.984631	0	3.43399	3.55535	-0.0144597	0.767182	1.48e-05			1	1	J	2021	0	0.84842	8.12253	0.506766	0.0238815
2010	002142.SZ	Zhejiang	Ningbo	0	2632.74	0	-0.0317635	0.0022052	-7e-05	0.0300021	-0.918187	-0.0020248	2142	0.010885	0.181273	0.027326	0.209601	0.0733704		0.0048665	0.449637	0	2.89037	0.333333	0	0.137429	0.490606	0.665149	0.681245	2.56989	7.36239	1.0648	0	1.38629	2.63906	-0.150915	0.692392	0.0092333			1	1	J	2010	0	0.8035	6.88679	-0.728979	-0.0016075
2011	002142.SZ	Zhejiang	Ningbo	1.79771	2604.98	0.0019331	-0.0298303	0.0110052	-0.0003283	0.036104	-0.912085	-0.0100377	2142	0.012423	0.188115	0.029071	-0.0929851	0.0082064		0.0052436	0.306096	0	2.89037	0.333333	0	0.137429	0.467512	0.65081	0.681245	2.40184	9.86143	1.02543	0	1.60944	2.70805	-0.158663	0.674686	0.0072205			1	1	J	2011	0	0.8123	7.54664	-0.0691299	-0.0007608
2012	002142.SZ	Zhejiang	Ningbo	1.84822	3735.37	0.0014319	-0.0303316	-0.0059948	0.0001818	0.310574	-0.637616	0.0038224	2142	0.012833	0.199267	0.032306	0.128943	0.0597168	0	0.0064192	0.345239	0	2.83321	0.352941	0	0.137429	0.454928	0.639121	0.618467	2.31028	12.1509	1.01989	0	1.79176	2.77259	0.0056911	0.688742	0.0057294		0	1	1	J	2012	0	0.7953	7.65917	0.0434055	-0.0002602
2013	002142.SZ	Zhejiang	Ningbo	2.82363	4677.73	0.0033858	-0.0283777	0.0238052	-0.0006755	0.572416	-0.375773	-0.0089454	2142	0.011535	0.203501	0.030719	0.0828119	0.0771391	0	0.0051137	0.260471	0	2.89037	0.333333	0	0.137429	0.492116	0.674219	0.735132	2.58087	17.5738	1.00233	0	1.94591	2.83321	0.0254795	0.716507	0.0051029		0	1	1	J	2013	0	0.8251	7.75844	0.142678	0.0033965
2014	002142.SZ	Zhejiang	Ningbo	2.8407	5541.13	0.0029105	-0.0288529	0.0238052	-0.0006868	0.84136	-0.10683	-0.0025431	2142	0.011088	0.188792	0.031237	0.0411041	0.129134	0	0.0060493	0.229605	0	2.89037	0.333333	0	0.185815	0.556649	0.696669	0.709522	1.99572	10.8395	1.02705	0	2.07944	2.89037	0.0221672	0.699456	0.0035298		0	1	1	J	2014	0	0.8251	7.80379	0.18802	0.0044759
2015	002142.SZ	Zhejiang	Ningbo	2.90105	7164.65	0.0023997	-0.0293637	0.0410052	-0.0012041	0.535842	-0.412347	-0.0169084	2142	0.010337	0.165704	0.030913	0.0273015	0.0994203	0	0.0047738	0.237229	0	2.83321	0.352941	0	0.185815	0.559989	0.679485	0.709522	2.01369	11.8452	1.019	1	2.19722	2.94444	0.313943	0.675152	0.0025131		0	1	1	J	2015	0.8423	0.8423	7.87741	0.261646	0.0107289
2016	002142.SZ	Zhejiang	Ningbo	3.21406	8850.2	0.0026982	-0.0290652	0.0207052	-0.0006018	0.501123	-0.447067	-0.0092566	2142	0.009769	0.163855	0.028887	0.123626	0.112513		0.0039748	0.177812	0	2.83321	0.352941	0	0.2	0.597105	0.688948	0.929109	1.98552	13.6382	1.01451	0	2.30259	2.99573	-0.344882	0.72515	0.0022503			1	1	J	2016	0	0.822	7.73017	0.114404	0.0023688
2017	002142.SZ	Zhejiang	Ningbo	3.93151	10320.4	0.0048432	-0.0269203	0.0269052	-0.0007243	0.607194	-0.340995	-0.0091745	2142	0.00976	0.173911	0.023285	0.0174421	0.0923208		0.0046616	-0.03508	0	2.89037	0.333333	0	0.2	0.602363	0.696783	0.929109	2.01181	11.4301	1.0284	0	2.3979	3.04452	-0.0292173	0.742313	0.0015619			1	1	J	2017	0	0.8282	7.81703	0.201267	0.0054151
2018	002142.SZ	Zhejiang	Ningbo	4.04778	11164.2	0.0050402	-0.0267233	0.0272052	-0.000727	0.539624	-0.408566	-0.0111151	2142	0.010445	0.162106	0.023222	-0.0456629	0.106973		0.0046444	0.11765	0	2.77259	0.375	0	0.215989	0.628574	0.705845	0.855066	1.91021	13.2148	1.00259	0	2.48491	3.09104	-0.0178922	0.75045	0.0014701			1	1	J	2018	0	0.8285	7.90685	0.291083	0.007919
2019	002142.SZ	Zhejiang	Ningbo	4.33402	13177.2	0.0057106	-0.0260528	0.0483052	-0.0012585	1.06683	0.118639	0.0057309	2142	0.011331	0.151576	0.0225	0.0306125			0.0048934	0.097747	0	2.77259	0.375	0	0.19988	0.59308	0.67114	0.9298	1.96718	8.31695	1.04374	0	2.56495	3.13549	-0.0122119	0.765139	0.0013605			1	1	J	2019	0	0.8496	7.82104	0.205275	0.0099159
2020	002142.SZ	Zhejiang	Ningbo	4.49267	16267.5	0.0054317	-0.0263318	0.0428052	-0.0011271	1.14196	0.193772	0.0082945	2142	0.010281	0.13777	0.023247	0.0373573			0.0044727	0.249832	0	2.63906	0.357143	0	0.187248	0.522194	0.59172	0.997208	1.78878	7.66166	1.05661	0	2.63906	3.17805	0.0439172	0.722513	0.0008663			1	1	J	2020	0	0.8441	7.86615	0.250381	0.0107176
2021	002142.SZ	Zhejiang	Ningbo	5.07085	20156.1	0.0078542	-0.0239092	-0.0178348	0.0004264	1.11648	0.168296	-0.0030015	2142	0.010767	0.145796	0.0225	-0.022102			0.0037795	0.197283	0	2.63906	0.357143	0	0.187397	0.541411	0.609263	0.997208	1.88911	9.4931	1.05038	0	2.70805	3.21888	-0.0241039	0.56279	0.000867			1	1	J	2021	0	0.78346	7.89163	0.275864	-0.00492
2016	002807.SZ	Jiangsu	Wuxi	0	1040.85	0	-0.0317635	0.0029052	-9.23e-05	0.52158	-0.42661	-0.0012394	2807	0.007888	0.092865	0.023937	0.137599	0.0086468		0.0054637	-0.046574	0	2.3979	0.363636	0	0.043581	0.21084	0.370037	0.983381	3.83789	5.44298	1.01151	0	0	2.77259		0.0225604	0.0123821			0	1	J	2016	0	0	6.95457	-0.661194	-0.0019209
2017	002807.SZ	Jiangsu	Wuxi	6.50832	1094.03	0.612142	0.580378	-0.114295	-0.0663342	0.478343	-0.469847	0.053701	2807	0.007101	0.082542	0.020319	0.0185902			0.0070251	-0.068591	0	2.3979	0.363636	0	0.043581	0.21084	0.370037	0.983381	3.83789	7.47609	1.01961	0	0.693147	2.83321	-0.161894	0.020189	0.0082737			0	1	J	2017	0	0	6.93516	-0.68061	0.0777902
2018	002807.SZ	Jiangsu	Wuxi	6.68055	1148.53	0.692851	0.661088	-0.0798948	-0.0528175	0.613357	-0.334832	0.0267513	2807	0.006957	0.078041	0.021631	-0.103585			0.006736	0.118255	0	2.3979	0.363636	0	0.04358	0.211137	0.370327	0.983381	3.84481	12.7921	0.994124	0	1.09861	2.89037	-1.66591	0.0269293	0.0070792			0	1	J	2018	0	0	7.04606	-0.569702	0.0455162
2019	002807.SZ	Jiangsu	Wuxi	0	1263.43	0	-0.0317635	-0.0633948	0.0020136	0.779795	-0.168395	0.0106754	2807	0.00839	0.089888	0.021473	0.0907566			0.0066183	0.067709	0	2.3979	0.363636	0	0.043089	0.207463	0.349604	0.987654	3.81475	12.4827	0.986231	0	1.38629	2.94444	-0.118181	0.382152	0.0075293			0	1	J	2019	0	0	7.10429	-0.511474	0.0324248
2020	002807.SZ	Jiangsu	Wuxi	0	1427.66	0	-0.0317635	-0.0117948	0.0003746	0.893986	-0.0542035	0.0006393	2807	0.007953	0.088685	0.019907	0.0234501			0.005899	0.034361	0	2.3979	0.363636	0	0.043088	0.206478	0.331534	0.971157	3.79201	15.3575	0.979263	0	1.60944	2.99573	-0.106295	0.354865	0.0015344			0	1	J	2020	0	0	7.09786	-0.517903	0.0061086
2021	002807.SZ	Jiangsu	Wuxi	2.07944	1531.28	0.0045714	-0.0271921	-0.0343348	0.0009336	1.08516	0.136974	-0.004703	2807	0.008684	0.101057	0.020196	0.0266079			0.0061446	0.115445	0	2.3979	0.363636	0	0.043088	0.198386	0.316211	0.971157	3.6042	16.4721	0.968668	0	1.79176	3.04452	-0.0567233	0.331326	0.0015344			0	1	J	2021	0	0	7.03664	-0.579125	0.0198841
2017	002839.SZ	Jiangsu	Suzhou	0	1031.73	0	-0.0317635	-0.0079948	0.0002539	0.323763	-0.624426	0.0049922	2839	0.007802	0.095253	0.023253	0.0533648	0.0770723		0.006064	0.063194	0	2.56495	0.384615	0	0.081785	0.318522	0.399372	0.947598	2.89463	4.87026	1.0124	0	0	2.83321		0.0201772	0.0028068			0	1	J	2017	0	0	7.03015	-0.585616	0.0046819
2018	002839.SZ	Jiangsu	Suzhou	0.636577	1134.46	0.0007845	-0.0309789	-0.0400948	0.0012421	0.359409	-0.588781	0.023607	2839	0.007552	0.088887	0.025484	-0.0334611	0.0586728		0.0053327	0.227567	0	2.48491	0.416667	0	0.081785	0.318522	0.399372	0.947598	2.89463	11.7315	0.998589	0	0.693147	2.89037	-1.86635	0.0363734	0.0028074			0	1	J	2018	0	0	7.0844	-0.531363	0.0213049
2019	002839.SZ	Jiangsu	Suzhou	1.01885	1230.45	0.0014385	-0.030325	-0.0357948	0.0010855	0.628749	-0.31944	0.0114343	2839	0.007928	0.09036	0.027035	-0.0306862			0.006077	0.158418	0	2.56495	0.384615	0	0.081783	0.318516	0.399364	0.947598	2.89465	11.46	0.999998	0	1.09861	2.94444	-0.288161	0.0546661	0.0025301			1	1	J	2019	0	0.7655	7.21531	-0.400453	0.0143341
2020	002839.SZ	Jiangsu	Suzhou	1.70783	1438.18	0.0031408	-0.0286227	-0.0097948	0.0002804	0.582023	-0.366166	0.0035865	2839	0.007462	0.090318	0.026951	0.0529617			0.0060218	0.124918	0	2.48491	0.416667	0	0.081766	0.308449	0.379148	0.947598	2.77234	13.0405	0.998562	0	1.38629	2.99573	0.043977	0.288445	0.0017819			1	1	J	2020	0	0.7915	7.1786	-0.437167	0.004282
2021	002839.SZ	Jiangsu	Suzhou	2.44669	1645.79	0.0064103	-0.0253531	-0.0195548	0.0004958	0.514419	-0.433771	0.0084823	2839	0.008668	0.103308	0.024808	0.0009613			0.0058562	0.063771	0	2.48491	0.416667	0	0.081765	0.297865	0.383258	0.947598	2.64294	14.923	0.978766	0	1.60944	3.04452	-0.364273	0.379978	0.002059			1	1	J	2021	0	0.78174	7.23439	-0.381373	0.0074577
2018	002936.SZ	Henan	Zhengzhou	0	4661.42	0	-0.0317635	0.0152052	-0.000483	0.875904	-0.0722855	-0.0010991	2936	0.006877	0.086994	0.018919	-0.0553897	0		0.0044651	-0.146415	0	2.48491	0.333333	0	0.256313	0.466098	0.610548	0.323415	0.818472	20.8771	0.998296	1	0	3.13549		0.0009838	5.75e-05			1	1	J	2018	0.8165	0.8165	8.09062	0.474851	0.0072202
2019	002936.SZ	Henan	Zhengzhou	2.2439	5004.78	0.0016844	-0.0300791	-0.0379948	0.0011428	1.27638	0.328192	-0.0124696	2936	0.006979	0.086765	0.021945	-0.0156866			0.0047402	0.243093	0	2.48491	0.333333	0	0.256312	0.466097	0.610547	0.323415	0.818475	24.4395	0.993751	1	0.693147	3.17805	-0.713999	0.21825	6.03e-05			1	1	J	2019	0.7633	0.7633	7.9257	0.309934	-0.0117759
2020	002936.SZ	Henan	Zhengzhou	2.61301	5478.13	0.0023074	-0.0294561	-0.0590948	0.0017407	1.3609	0.412713	-0.0243892	2936	0.006336	0.077352	0.024758	-0.0204071			0.0049046	0.223473	0	2.48491	0.333333	0	0.217504	0.428115	0.585841	0.332347	0.968309	21.0166	0.994986	1	1.09861	3.21888	-0.427594	0.199368	5.22e-05			1	1	J	2020	0.7422	0.7422	7.85285	0.237083	-0.0140104
2021	002936.SZ	Henan	Zhengzhou	3.09377	5749.8	0.0036627	-0.0281007	0.0320752	-0.0009013	1.34021	0.392016	0.012574	2936	0.006053	0.064487	0.023506	-0.0741227			0.0049992	0.016918	0	2.48491	0.333333	0	0.222197	0.433799	0.591524	0.32533	0.952317	22.0589	0.958846	1	1.38629	3.2581	-0.132555	0.456247	3.89e-05			1	1	J	2021	0.83337	0.83337	7.85833	0.242561	0.0077802
2019	002948.SZ	Shandong	Qingdao	4.76106	3736.22	0.0310126	-0.0007508	-0.0114948	8.63e-06	1.02561	0.0774241	-0.00089	2948	0.006757	0.08057	0.02334	-0.0187509			0.0075975	0.511663	0	2.70805	0.333333	0	0.252318	0.641856	0.778735	0.549058	1.54384	22.9003	0.999012	0	0	3.17805		0.0466401	0.0007985			1	1	J	2019	0	0.7898	7.56321	-0.0525603	0.0006042
2020	002948.SZ	Shandong	Qingdao	5.03044	4598.28	0.0330559	0.0012924	0.0153052	1.98e-05	1.15661	0.208425	0.00319	2948	0.005887	0.079932	0.023613	0.098501			0.0065698	0.21978	0	2.63906	0.357143	0	0.252322	0.64186	0.778739	0.549058	1.54381	28.2316	0.998785	0	0.693147	3.21888	-0.537859	0.0808119	0.0006876			1	1	J	2020	0	0.8166	7.57448	-0.0412898	-0.0006319
2021	002948.SZ	Shandong	Qingdao	5.25635	5222.5	0.0365304	0.004767	0.0509452	0.0002429	1.07105	0.122864	0.0062593	2948	0.006096	0.093196	0.019554	0.005754			0.00635	-0.024215	0	2.83321	0.411765	0	0.252322	0.64186	0.778739	0.549058	1.54381	32.0641	0.996802	0	1.09861	3.2581	-0.310764	0.175333	0.0006876			1	1	J	2021	0	0.85224	7.51352	-0.102243	-0.0052088
2019	002958.SZ	Shandong	Qingdao	3.18553	3416.67	0.0067844	-0.0249791	-0.0393948	0.000984	0.306881	-0.641309	0.0252642	2958	0.008956	0.122188	0.022999	-0.0141675			0.0089014	0.091739	0	2.48491	0.333333	0	0.09	0.3276	0.46386	1	2.64	9.50543	1.00313	0	0	2.07944		0.0261866	0.000936			1	1	J	2019	0	0.7619	7.43065	-0.185113	0.0072925
2020	002958.SZ	Shandong	Qingdao	3.46511	4068.11	0.0076153	-0.0241481	-0.0534948	0.0012918	0.300843	-0.647346	0.0346297	2958	0.007956	0.108339	0.022539	0.015567			0.0078974	0.153693	0	2.56495	0.384615	0	0.09	0.328318	0.464578	1	2.64798	14.3863	0.998301	0	0.693147	2.19722	-1.01465	0.226195	0.000936			1	1	J	2020	0	0.7478	7.33276	-0.283004	0.0151393
2021	002958.SZ	Shandong	Qingdao	4.05265	4304.38	0.0131378	-0.0186257	-0.0465848	0.0008677	0.458351	-0.489838	0.022819	2958	0.007386	0.095504	0.020471	0.0018128			0.0071991	0.01598	0	2.56495	0.384615	0	0.090815	0.330659	0.466918	0.996413	2.64102	15.2218	0.984607	0	1.09861	2.30259	-0.491885	0.183818	0.0010459			1	1	J	2021	0	0.75471	7.33841	-0.277352	0.0129204
2019	002966.SZ	Jiangsu	Suzhou	3.86388	3434.72	0.0135819	-0.0181815	-0.0352948	0.0006417	1.31277	0.364578	-0.0128677	2966	0.007977	0.097519	0.022026	-0.0404713			0.0086333	-0.0508	0	2.48491	0.416667	0	0.09	0.275746	0.37559	0.649984	2.06384	10.122	1.00145	0	0	2.77259		0.0198425	0.0004545			1	1	J	2019	0	0.766	7.79863	0.182864	-0.0064541
2020	002966.SZ	Jiangsu	Suzhou	4.37059	3880.68	0.0201228	-0.0116407	-0.0050948	5.93e-05	1.28853	0.34034	-0.001734	2966	0.007451	0.090568	0.023449	0.049308			0.0071441	0.189806	0	2.56495	0.384615	0	0.09	0.275746	0.37559	0.649984	2.06384	15.1589	0.992927	0	0.693147	2.83321	-1.28451	0.153027	0.0003496			1	1	J	2020	0	0.7962	7.72351	0.107743	-0.0005489
2021	002966.SZ	Jiangsu	Suzhou	4.73769	4530.29	0.0249807	-0.0067827	-0.0371848	0.0002522	1.24374	0.295552	-0.01099	2966	0.007817	0.100345	0.02104	-0.0168427			0.0060321	0.031661	0	2.56495	0.384615	0	0.089999	0.275742	0.375585	0.649984	2.06383	17.6964	0.987387	0	1.09861	2.89037	-0.914814	0.179903	0.0003632			1	1	J	2021	0	0.76411	7.91564	0.29987	-0.0111506
2010	600000.SH	Shanghai	Huangpu	5.37348	21914.1	0.0097934	-0.0219701	0.0051052	-0.0001122	0.38314	-0.565049	-0.0028847	600000	0.010057	0.200437	0.025894	-0.002513	0.0025796		0.0033919	0.372919	0	2.94444	0.368421	0	0.2	0.468942	0.525136	0.846382	1.34471	12.3264	1.0199	1	2.48491	2.94444	-0.110311	0.523482				1	1	J	2010	0.8064	0.8064	4.79579	-2.81997	-0.0143965
2011	600000.SH	Shanghai	Huangpu	5.54579	26846.9	0.0095041	-0.0222593	0.0371052	-0.0008259	0.357705	-0.590485	-0.0219101	600000	0.01122	0.200534	0.028031	0.0739957	0.0032628		0.0030309	0.383939	0	2.94444	0.368421	0	0.2	0.468942	0.519477	0.846382	1.34471	16.9522	1.00263	1	2.56495	2.99573	-0.0487586	0.539619				1	1	J	2011	0.8384	0.8384	7.89767	0.2819	0.01046
2012	600000.SH	Shanghai	Huangpu	7.31628	31457.1	0.0477982	0.0160347	0.0427052	0.0006848	0.405839	-0.54235	-0.0231612	600000	0.01177	0.20845	0.028348	0.0294299	0.0507784	0	0.0027914	0.209232	0	2.89037	0.388889	0	0.2	0.451997	0.493461	0.846382	1.25998	16.9999	1.00137	1	2.63906	3.04452	-0.0151766	0.497063	0		0	1	1	J	2012	0.844	0.844	8.04187	0.426107	0.018197
2013	600000.SH	Shanghai	Huangpu	7.32781	36801.2	0.0413312	0.0095678	0.0483052	0.0004622	0.845569	-0.102621	-0.0049571	600000	0.012072	0.212983	0.029298	0.0838031	0.140005	0	0.0024113	0.209998	0	2.89037	0.388889	0	0.2	0.456395	0.49466	0.846382	1.28198	20.9214	0.99319	1	2.70805	3.09104	0.13635	0.44194			0	1	1	J	2013	0.8496	0.8496	7.98105	0.365283	0.0176451
2014	600000.SH	Shanghai	Huangpu	7.35548	41959.2	0.0372681	0.0055046	0.0444052	0.0002444	0.817536	-0.130654	-0.0058017	600000	0.012026	0.201313	0.030785	0.045558	0.209053	0	0.0025124	0.212425	0	2.83321	0.352941	0	0.2	0.451997	0.48807	0.846382	1.25998	14.3366	1.0056	1	2.77259	3.13549	0.0041017	0.454463			0	1	1	J	2014	0.8457	0.8457	8.1801	0.564337	0.0250595
2015	600000.SH	Shanghai	Huangpu	7.44941	50443.5	0.0340549	0.0022915	0.0319052	7.31e-05	0.965004	0.0168142	0.0005365	600000	0.011038	0.175282	0.031127	0.071133	0.262676	0	0.0037789	0.186227	0	2.63906	0.428571	0	0.2	0.590506	0.707056	0.846382	1.95253	14.8016	1.0044	1	2.83321	3.17805	0.0798426	0.734575			0	1	1	J	2015	0.8332	0.8332	7.26563	-0.350131	-0.011171
2016	600000.SH	Shanghai	Huangpu	7.46113	58572.6	0.0296746	-0.0020888	0.0234052	-4.89e-05	0.878166	-0.0700232	-0.0016389	600000	0.009848	0.155243	0.027789	-0.0327786	0.172516		0.0036886	0.053292	0	2.63906	0.428571	0	0.195323	0.596449	0.734243	0.971912	2.05366	16.7144	0.996354	1	2.89037	3.21888	-0.280813	0.762074				1	1	J	2016	0.8247	0.8247	7.49811	-0.117655	-0.0027537
2017	600000.SH	Shanghai	Huangpu	7.50367	61372.4	0.0295522	-0.0022112	0.0099052	-2.19e-05	1.13818	0.189992	0.0018819	600000	0.009171	0.136835	0.025863	-0.0229212	0.135663		0.0040963	0.023958	0	2.70805	0.466667	0	0.215703	0.599769	0.760494	0.842602	1.78053	16.6077	0.990414	1	2.94444	3.2581	0.0057455	0.769127				1	1	J	2017	0.8112	0.8112	7.44683	-0.168936	-0.0016733
2018	600000.SH	Shanghai	Huangpu	7.68531	62896.1	0.0345832	0.0028198	-0.148295	-0.0004182	0.974535	0.0263451	-0.0039068	600000	0.009096	0.124296	0.024827	-0.0537967			0.004212	-0.005454	0	2.30259	0.4	0	0.215703	0.599769	0.763595	0.842602	1.78053	21.8654	0.970965	1	2.99573	3.29584	-0.0042241	0.771239	1.36e-05			1	1	J	2018	0.653	0.653	8.05578	0.440013	-0.0652517
2019	600000.SH	Shanghai	Huangpu	7.7238	70059.3	0.032266	0.0005025	-0.118095	-5.93e-05	1.41564	0.467448	-0.0552032	600000	0.008951	0.114497	0.025736	-0.0097957			0.0043368	0.109083	0	2.63906	0.357143	0	0.215703	0.599769	0.767203	0.842602	1.78053	19.2955	0.972945	1	3.04452	3.33221	0.0020588	0.776237	2.75e-05			1	1	J	2019	0.6832	0.6832	7.92917	0.3134	-0.0370109
2020	600000.SH	Shanghai	Huangpu	7.6811	79502.2	0.0272445	-0.0045189	-0.0622948	0.0002815	1.59002	0.641834	-0.0399829	600000	0.007889	0.097762	0.02336	0.015897			0.0040708	0.021054	0	2.63906	0.357143	0	0.215702	0.599767	0.750168	0.842602	1.78053	27.981	0.954506	1	3.09104	3.3673	0.004558	0.766661	3.65e-05			1	1	J	2020	0.739	0.739	7.96824	0.35247	-0.0219571
2021	600000.SH	Shanghai	Huangpu	8.04382	81367.6	0.0382646	0.0065012	0.0583552	0.0003794	1.42322	0.475027	0.0277203	600000	0.006684	0.081215	0.020823	-0.0316087			0.0047572	-0.041222	0	2.56495	0.384615	0	0.215702	0.599767	0.7467	0.842602	1.78053	28.6376	0.947418	1	3.13549	3.4012	0.0016491	0.765104	5.13e-05			1	1	J	2021	0.85965	0.85965	7.68498	0.069211	0.0040388
2010	600015.SH	Beijing	Dongcheng	0	10402.3	0	-0.0317635	0.0072052	-0.0002289	0.172375	-0.775814	-0.0055899	600015	0.006353	0.182248	0.025795	0.0223752	0.0056238		0.0056725	0.43527	0	2.89037	0.388889	0	0.139794	0.480737	0.597715	0.85419	2.4389	19.123	1.01378	1	2.07944	2.94444	-0.243945	0.650685	0			0	1	J	2010	0.8085	0	7.80299	0.18722	0.001349
2011	600015.SH	Beijing	Dongcheng	5.14674	12441.4	0.013734	-0.0180295	0.0312052	-0.0005626	0.344413	-0.603777	-0.018841	600015	0.008073	0.185484	0.029253	0.0635194	0.0028132		0.0054219	0.37385	0	2.89037	0.388889	0	0.20276	0.603782	0.701927	0.899442	1.97782	16.174	1.00761	1	2.19722	2.99573	-0.0155329	0.749069	0			0	1	J	2011	0.8325	0	7.93408	0.318317	0.0099332
2012	600015.SH	Beijing	Dongcheng	5.90517	14888.6	0.0245779	-0.0071856	0.0356052	-0.0002558	0.535454	-0.412736	-0.0146955	600015	0.009364	0.184571	0.02896	0.0637024	0.0006717	0	0.0051443	0.184381	0	2.89037	0.388889	0	0.20276	0.603782	0.697913	0.899442	1.97782	21.001	0.998127	1	2.30259	3.04452	-0.0275778	0.67955	0		0	0	1	J	2012	0.8369	0	7.85547	0.239701	0.0085346
2013	600015.SH	Beijing	Dongcheng	5.85105	16724.5	0.0207241	-0.0110393	0.0448052	-0.0004946	0.600032	-0.348158	-0.0155993	600015	0.009813	0.192992	0.028619	0.0482712	0.0069198	0	0.0048265	0.143092	0	2.83321	0.411765	0	0.20276	0.603782	0.706497	0.899442	1.97782	21.9157	0.995772	1	2.3979	3.09104	0.0242109	0.641378	0		0	1	1	J	2013	0.8461	0.8461	7.85849	0.24272	0.0108751
2014	600015.SH	Beijing	Dongcheng	5.9799	18516.3	0.0213002	-0.0104633	0.0246052	-0.0002575	0.688346	-0.259843	-0.0063935	600015	0.010228	0.191614	0.030598	0.0069571	0.108625	0	0.0050545	0.19186	0	2.89037	0.388889	0	0.20276	0.603782	0.68526	0.899442	1.97782	15.4487	1.00699	1	2.48491	3.13549	0.0442668	0.645134	0		0	1	1	J	2014	0.8259	0.8259	8.06897	0.453201	0.0111511
2015	600015.SH	Beijing	Dongcheng	5.99296	20206	0.0197763	-0.0119872	0.0214052	-0.0002566	0.980795	0.0326059	0.0006979	600015	0.009789	0.17191	0.03023	0.0007948	0.0383351	0	0.0055686	0.085579	0	2.77259	0.375	0	0.20276	0.603782	0.705822	0.899442	1.97782	15.5763	1.00409	1	2.56495	3.17805	0.149733	0.633451	0		0	1	1	J	2015	0.8227	0.8227	7.1868	-0.428971	-0.0091822
2016	600015.SH	Beijing	Dongcheng	6.1192	23562.3	0.0192468	-0.0125166	0.0329052	-0.0004119	1.09338	0.145187	0.0047774	600015	0.009028	0.145607	0.029095	0.0593795	0.0837684		0.0048263	0.087871	0	2.70805	0.4	1	0.20276	0.654055	0.727802	0.985902	2.22576	20.3231	0.984282	1	2.63906	3.21888	-0.260202	0.764841	0			1	1	J	2016	0.8342	0.8342	7.04703	-0.568736	-0.0187144
2017	600015.SH	Beijing	Dongcheng	6.27942	25089.3	0.0212234	-0.01054	0.0363052	-0.0003827	1.04714	0.0989477	0.0035923	600015	0.008194	0.123627	0.027032	-0.0350062	0.0997697		0.0051273	0.032746	0	2.89037	0.333333	0	0.20276	0.673271	0.746965	0.985902	2.32053	21.7403	0.978439	1	2.70805	3.2581	-0.0128568	0.764938	0			1	1	J	2017	0.8376	0.8376	6.99485	-0.620916	-0.0225425
2018	600015.SH	Beijing	Dongcheng	6.3421	26805.8	0.0211518	-0.0106117	-0.0490948	0.000521	1.31078	0.362589	-0.0178012	600015	0.008088	0.108116	0.026747	-0.0376542	0.0872058		0.0050668	0.055447	0	2.83321	0.352941	0	0.20276	0.658769	0.732463	0.985902	2.24901	28.2882	0.953758	1	2.77259	3.29584	-0.0168207	0.749235	0			1	1	J	2018	0.7522	0.7522	7.16484	-0.450922	0.0221379
2019	600015.SH	Beijing	Dongcheng	6.68391	30207.9	0.0264315	-0.0053319	-0.0550948	0.0002938	1.2933	0.345108	-0.0190136	600015	0.007758	0.090626	0.029035	0.0261793			0.0044578	0.192585	0	2.70805	0.4	0	0.20276	0.690646	0.770728	0.985902	2.40622	25.5956	0.958257	1	2.83321	3.33221	-0.0001797	0.74875	0			1	1	J	2019	0.7462	0.7462	7.33094	-0.28483	0.0156927
2020	600015.SH	Beijing	Dongcheng	7.49634	33998.2	0.0529567	0.0211932	-0.0737948	-0.001564	1.31745	0.369264	-0.0272498	600015	0.006718	0.078146	0.028881	0.0102238			0.0039955	0.12019	0	2.77259	0.3125	0	0.20276	0.690646	0.772317	0.985902	2.40622	35.3521	0.95429	1	2.89037	3.3673	-0.000799	0.749341	0			1	1	J	2020	0.7275	0.7275	7.61364	-0.00213	0.0001572
2021	600015.SH	Beijing	Dongcheng	7.64289	36762.9	0.0567086	0.0249451	0.0040852	0.0001019	1.28914	0.340954	0.0013929	600015	0.006756	0.08195	0.025162	0.019317			0.0037606	-0.039809	0	2.70805	0.333333	0	0.20276	0.705146	0.774032	0.985902	2.47774	38.2269	0.95137	1	2.94444	3.4012	0.0051085	0.740421	0			1	1	J	2021	0.80538	0.80538	7.43162	-0.184146	-0.0007523
2010	600016.SH	Beijing	Xicheng	3.40419	18237.4	0.0015951	-0.0301684	0.0347052	-0.001047	0.320607	-0.627582	-0.0217804	600016	0.010884	0.182209	0.033389	0.0205194	0.0060957		0.0044518	0.469358	0	2.89037	0.333333	0	0.152745	0.312943	0.421833	0.326819	1.04879	16.0838	1.01338	0	2.3979	2.70805	-0.113445	0.451609	0			1	1	J	2010	0	0.836	8.82902	1.21325	0.0421061
2011	600016.SH	Beijing	Xicheng	3.19867	22290.6	0.0010543	-0.0307092	0.0287052	-0.0008815	0.329688	-0.618502	-0.0177542	600016	0.014036	0.237652	0.039525	0.0452773	0.0037321		0.0039582	0.476142	0	2.89037	0.333333	0	0.152686	0.312884	0.438917	0.326936	1.0492	16.7547	1.00882	0	2.48491	2.77259	-0.0116158	0.50604	0			1	1	J	2011	0	0.83	8.68527	1.06951	0.0307004
2012	600016.SH	Beijing	Xicheng	2.60121	32120	0.0003885	-0.0313749	0.0328052	-0.0010293	0.389862	-0.558327	-0.018316	600016	0.014081	0.253147	0.036094	-0.0061921	0.0046824	0	0.0037861	0.225997	0	2.89037	0.333333	0	0.202202	0.353076	0.471351	0.23251	0.746155	18.0919	1.01349	0	2.56495	2.83321	-0.0208659	0.475243	2.23e-05		0	1	1	J	2012	0	0.8341	9.0529	1.43713	0.0471454
2013	600016.SH	Beijing	Xicheng	3.91601	32262.1	0.001525	-0.0302384	0.0611052	-0.0018477	0.867979	-0.0802106	-0.0049013	600016	0.013445	0.23218	0.035229	-0.0109224	0.0117221	0	0.0066573	0.154906	0	2.89037	0.333333	0	0.202444	0.355752	0.481412	0.232229	0.757286	18.5009	1.00363	0	2.63906	2.89037	0.0719156	0.429907	2.23e-05		0	1	1	J	2013	0	0.8624	8.7863	1.17054	0.0715259
2014	600016.SH	Beijing	Xicheng	0	40151.4	0	-0.0317635	0.0633052	-0.0020108	0.916058	-0.0321318	-0.0020341	600016	0.012585	0.201605	0.036399	0.0570748	0.0583774	0	0.0083123	0.162099	0	2.89037	0.333333	0	0.201861	0.387662	0.536446	0.246378	0.92044	13.5579	1.02458	0	2.70805	2.94444	0.0052258	0.503622	2.22e-05		0	1	1	J	2014	0	0.8646	8.60878	0.993014	0.0628629
2015	600016.SH	Beijing	Xicheng	4.74528	45206.9	0.0025226	-0.0292408	0.0336052	-0.0009826	0.930647	-0.0175424	-0.0005895	600016	0.011018	0.168677	0.034813	0.049798	0.0998164	0	0.0083452	0.127385	0	2.83321	0.352941	0	0.189073	0.386347	0.532468	0.343477	1.04337	15.8688	1.00751	0	2.77259	2.99573	0.107153	0.47471	2.08e-05		0	1	1	J	2015	0	0.8349	8.7278	1.11204	0.0373703
2016	600016.SH	Beijing	Xicheng	4.93613	58958.8	0.0023445	-0.0294189	0.0027052	-7.96e-05	0.94722	-0.0009695	-2.62e-06	600016	0.009365	0.147408	0.029013	0.174504	0.194836		0.0073395	0.017028	0	2.70805	0.2	0	0.189052	0.390684	0.563554	0.343513	1.06654	21.9725	0.997151	0	2.83321	3.04452	-0.221811	0.499742	2.08e-05			1	1	J	2016	0	0.804	8.53698	0.921212	0.0024921
2017	600016.SH	Beijing	Xicheng	5.70777	59020.9	0.0050863	-0.0266771	-0.0046948	0.0001252	1.01557	0.0673836	-0.0003164	600016	0.008632	0.137286	0.023464	-0.0435539	0.165054		0.0077917	-0.08402	0	2.89037	0.333333	0	0.189106	0.393351	0.572768	0.343418	1.08006	23.8046	0.988514	0	2.89037	3.09104	0.0129701	0.504084	2.08e-05			1	1	J	2017	0	0.7966	8.67706	1.0613	-0.0049826
2018	600016.SH	Beijing	Xicheng	5.52844	59948.2	0.0041828	-0.0275807	-0.0657948	0.0018147	1.51868	0.570492	-0.0375354	600016	0.008461	0.122635	0.021668	-0.0659733			0.0078421	-0.068766	0	2.70805	0.4	0	0.189183	0.444988	0.595831	0.544366	1.35216	29.5024	0.975663	0	2.94444	3.13549	-0.0202593	0.531914	2.08e-05			1	1	J	2018	0	0.7355	9.00954	1.39377	-0.0917032
2019	600016.SH	Beijing	Xicheng	5.77935	66818.4	0.0048273	-0.0269362	-0.0652948	0.0017588	1.59214	0.643945	-0.0420463	600016	0.008665	0.114207	0.024452	-0.0127101			0.007468	0.202408	0	2.70805	0.4	0	0.18902	0.445676	0.609855	0.54484	1.35783	29.8608	0.969142	0	2.99573	3.17805	0.0020228	0.545902	2.11e-05			1	1	J	2019	0	0.736	8.74663	1.13087	-0.0738396
2020	600016.SH	Beijing	Xicheng	6.26851	69502.3	0.007578	-0.0241854	-0.0565948	0.0013688	1.5757	0.627516	-0.0355141	600016	0.00515	0.065484	0.024468	-0.011856			0.007159	0.076106	0	2.77259	0.3125	0	0.189207	0.446388	0.610568	0.544307	1.35926	37.6904	0.963456	0	3.04452	3.21888	0.006683	0.541064	5.85e-05			1	1	J	2020	0	0.7447	8.72922	1.11345	-0.0630156
2021	600016.SH	Beijing	Xicheng	6.9793	69527.9	0.0154351	-0.0163283	0.0209152	-0.0003415	1.58462	0.636435	0.0133112	600016	0.005014	0.061808	0.022738	0.0223532			0.0075065	-0.052249	0	2.89037	0.333333	0	0.189223	0.442045	0.60565	0.544247	1.33611	37.7043	0.951563	0	3.09104	3.2581	-0.0068869	0.541351	0.0001003			1	1	J	2021	0	0.82221	8.69074	1.07497	0.0224832
2010	600036.SH	Guangdong	Shenzhen	6.13883	24025.1	0.0192511	-0.0125123	0.0197052	-0.0002466	0.32674	-0.62145	-0.0122458	600036	0.011529	0.227251	0.030762	0.0036999	0.0030073		0.0062593	0.411425	0	2.83321	0.352941	0	0.178266	0.420557	0.507129	0.695604	1.35915	10.6163	1.04853	1	2.19722	3.17805	-0.104137	0.564704	0			1	1	J	2010	0.821	0.821	8.40552	0.789758	0.0155623
2011	600036.SH	Guangdong	Shenzhen	6.23602	27949.7	0.0182406	-0.0135228	0.0184052	-0.0002489	0.360203	-0.587987	-0.010822	600036	0.013902	0.241639	0.035521	0.0362422	0.0079017		0.0058112	0.342501	0	2.83321	0.352941	0	0.178626	0.423568	0.51014	0.694203	1.37126	13.3286	1.02669	0	2.30259	3.21888	-0.0304043	0.588691	1.16e-06			1	1	J	2011	0	0.8197	8.59399	0.97822	0.0180043
2012	600036.SH	Guangdong	Shenzhen	6.41603	34082.2	0.0179146	-0.0138488	0.0157052	-0.0002175	0.308781	-0.639409	-0.010042	600036	0.014598	0.247742	0.034991	0.0732679	0.0094539	0	0.005659	0.175693	0	2.89037	0.333333	0	0.178676	0.423619	0.527547	0.694011	1.37088	14.0308	1.0231	0	2.3979	3.2581	-0.0159789	0.522255	9.27e-07		0	1	1	J	2012	0	0.817	8.5462	0.930433	0.0146126
2013	600036.SH	Guangdong	Shenzhen	7.06024	40164	0.0289742	-0.0027892	0.0389052	-0.0001085	0.608651	-0.339539	-0.0132098	600036	0.013938	0.221899	0.034662	0.0296666	0.0586134	0	0.0058022	0.185631	0	2.89037	0.388889	0	0.179709	0.465727	0.582764	0.697739	1.59156	17.8785	1.00177	0	2.48491	3.29584	0.0334299	0.561458	9.31e-07		0	1	1	J	2013	0	0.8402	7.58608	-0.0296879	-0.001155
2014	600036.SH	Guangdong	Shenzhen	7.32018	47318.3	0.0319004	0.0001369	0.0399052	5.46e-06	0.705438	-0.242752	-0.0096871	600036	0.012814	0.192934	0.035968	0.0575196	0.0863835	0	0.0056012	0.222681	0	2.89037	0.333333	0	0.179744	0.504462	0.603888	0.697642	1.80656	13.8263	1.01786	0	2.56495	3.33221	0.0096889	0.580327	2.61e-06		0	1	1	J	2014	0	0.8412	8.4368	0.821037	0.0327636
2015	600036.SH	Guangdong	Shenzhen	7.3563	54749.8	0.0285851	-0.0031783	0.0311052	-9.89e-05	0.82622	-0.12197	-0.0037939	600036	0.011368	0.171443	0.037354	0.0731364	0.130789	0	0.005628	0.211688	0	2.77259	0.375	0	0.179966	0.529982	0.673239	0.724743	1.9449	14.7528	1.01374	0	2.63906	3.3673	0.0996472	0.632464	2.61e-06		0	1	1	J	2015	0	0.8324	8.46078	0.845011	0.0262843
2016	600036.SH	Guangdong	Shenzhen	7.27076	59423.1	0.0241765	-0.007587	-0.0051948	3.94e-05	1.00419	0.0560003	-0.0002909	600036	0.010927	0.163059	0.034461	-0.0202977	0.0889802		0.0072477	0.031978	0	2.70805	0.333333	0	0.179982	0.529998	0.690876	0.72469	1.94473	16.3669	1.00558	0	2.70805	3.4012	-0.169648	0.65552	2.61e-06			1	1	J	2016	0	0.7961	8.69383	1.07806	-0.0056003
2017	600036.SH	Guangdong	Shenzhen	7.36012	62976.4	0.0249463	-0.0068171	-0.0300948	0.0002052	1.29434	0.346154	-0.0104174	600036	0.011542	0.159318	0.034703	-0.0008987	0.090866		0.0078094	0.079588	0	2.77259	0.375	0	0.180176	0.530191	0.692725	0.723903	1.94263	10.5197	1.03228	0	2.77259	3.43399	0.0197935	0.670851	2.61e-06			1	1	J	2017	0	0.7712	8.5091	0.893337	-0.0268848
2018	600036.SH	Guangdong	Shenzhen	7.41537	67457.3	0.0246131	-0.0071504	-0.0537948	0.0003847	1.42111	0.472918	-0.0254405	600036	0.012392	0.157389	0.035465	-0.0052954			0.0082191	0.089023	0	2.77259	0.375	0	0.180274	0.472984	0.663357	0.723537	1.6237	12.9763	1.01115	0	2.83321	3.46574	0.0022704	0.633514	3.79e-05			1	1	J	2018	0	0.7475	8.40673	0.790969	-0.04255
2019	600036.SH	Guangdong	Shenzhen	7.47802	74172.4	0.0238327	-0.0079307	-0.0401948	0.0003188	1.465	0.516805	-0.0207729	600036	0.013193	0.160892	0.035344	0.0005975			0.0087996	0.082144	0	2.83321	0.352941	0	0.180345	0.473055	0.676151	0.723223	1.62306	9.56772	1.0364	0	2.89037	3.49651	-0.0013616	0.660323	8.3e-05			1	1	J	2019	0	0.7611	8.70688	1.09111	-0.043857
2020	600036.SH	Guangdong	Shenzhen	7.63627	83614.5	0.0247684	-0.006995	0.0275052	-0.0001924	1.59735	0.649159	0.0178553	600036	0.012417	0.145333	0.034322	0.0503894			0.0081509	0.081861	0	2.83321	0.352941	0	0.180431	0.473125	0.669636	0.722909	1.62219	9.22244	1.03698	0	2.94444	3.52636	0.0189445	0.655517	0.0001078			1	1	J	2020	0	0.8288	8.60998	0.994213	0.027346
2021	600036.SH	Guangdong	Shenzhen	7.87831	92490.2	0.0285265	-0.003237	0.0497452	-0.000161	1.61377	0.665578	0.0331093	600036	0.013723	0.151418	0.034747	0.0196829			0.0085437	0.129922	0	2.77259	0.375	0	0.180509	0.483453	0.671157	0.722596	1.67828	10.2014	1.03208	0	2.99573	3.55535	-0.004121	0.667303	0.000104			1	1	J	2021	0	0.85104	8.29006	0.674296	0.033543
2016	600908.SH	Jiangsu	Wuxi	3.92098	1246.33	0.0396766	0.0079131	-0.0470948	-0.0003727	0.757958	-0.190231	0.0089589	600908	0.007359	0.109141	0.02081	0.0248018	0.0750237		0.0076893	0.073243	0	2.70805	0.333333	0	0.09	0.299652	0.35898	0.699986	2.32947	6.16997	1.00909	0	0	2.48491		0.0314192	0.003713			0	1	J	2016	0	0	7.33936	-0.27641	0.0130175
2017	600908.SH	Jiangsu	Wuxi	4.18935	1371.25	0.0473875	0.015624	-0.0772948	-0.0012077	0.440369	-0.50782	0.0392519	600908	0.007587	0.108964	0.021798	0.0454842	0.0389128		0.0067018	0.141842	0	2.70805	0.333333	0	0.09	0.299652	0.35898	0.699986	2.32947	9.42785	1.01622	0	0.693147	2.56495	-0.368616	0.0769506	0.0036048			0	1	J	2017	0	0	7.57045	-0.0453176	0.0035028
2018	600908.SH	Jiangsu	Wuxi	2.78563	1543.94	0.0098514	-0.0219121	-0.0200948	0.0004403	0.480162	-0.468028	0.0094049	600908	0.00738	0.106085	0.021128	-0.0256286	0.0255585		0.0059616	0.079475	0	2.63906	0.357143	0	0.089996	0.299639	0.358964	0.699986	2.32947	15.9424	0.996441	0	1.09861	2.63906	-1.64895	0.0900289	0.0024882			0	1	J	2018	0	0	7.3263	-0.289465	0.0058167
2019	600908.SH	Jiangsu	Wuxi	3.39484	1619.12	0.0177936	-0.0139698	-0.0296948	0.0004148	0.718819	-0.22937	0.0068111	600908	0.007916	0.110503	0.019357	0.0247384			0.0055978	-0.005915	0	2.70805	0.333333	0	0.089993	0.269958	0.318401	0.667245	1.99977	15.7842	0.991651	0	1.38629	2.70805	-0.042808	0.379266	0.0032674			0	1	J	2019	0	0	7.52709	-0.0886717	0.0026331
2020	600908.SH	Jiangsu	Wuxi	3.71917	1800.18	0.0223477	-0.0094157	-0.0087948	8.28e-05	0.759759	-0.18843	0.0016572	600908	0.007732	0.102475	0.020215	0.0526997			0.0049984	0.128904	0	2.63906	0.357143	0	0.089991	0.281878	0.345059	0.667245	2.13229	16.0192	0.985326	0	1.60944	2.77259	0.0006391	0.402754	0.0028217			0	1	J	2020	0	0	7.50864	-0.107127	0.0009422
2021	600908.SH	Jiangsu	Wuxi	3.39719	2017.7	0.0143133	-0.0174501	-0.0255448	0.0004458	1.01881	0.0706238	-0.0018041	600908	0.008475	0.107879	0.019329	0.035793			0.0045351	0.067625	0	2.63906	0.357143	0	0.089345	0.265782	0.330285	0.667245	1.97478	17.9548	0.974793	0	1.79176	2.83321	0.0670562	0.39591	0.0025287			0	1	J	2021	0	0	7.86374	0.24797	-0.0063343
2016	600919.SH	Jiangsu	Nanjing	6.14932	15982.9	0.0292437	-0.0025197	-0.0657948	0.0001658	0.801604	-0.146586	0.0096446	600919	0.007365	0.142071	0.021526	0.051691	0.118005		0.0034648	0.113177	0	2.70805	0.333333	0	0.077336	0.286066	0.397056	0.977995	2.699	14.3766	1.00169	1	0	2.30259		0.141558	2.85e-05			1	1	J	2016	0.7355	0.7355	7.15697	-0.458794	0.0301863
2017	600919.SH	Jiangsu	Nanjing	6.50832	17705.5	0.0378244	0.0060609	-0.0074948	-4.54e-05	0.900687	-0.0475022	0.000356	600919	0.007134	0.121968	0.019954	-0.0593818	0.171231		0.0030914	0.081073	0	2.56495	0.384615	0	0.077336	0.286066	0.392828	0.977995	2.699	20.8664	0.99191	1	0.693147	2.3979	-1.34993	0.198926	2.85e-05			1	1	J	2017	0.7938	0.7938	7.27095	-0.34482	0.0025844
2018	600919.SH	Jiangsu	Nanjing	6.68535	19258.2	0.0415194	0.0097559	-0.0220948	-0.0002156	1.14814	0.19995	-0.0044179	600919	0.007176	0.111763	0.016604	-0.0477969	0.12123		0.0028323	-0.086974	0	2.70805	0.333333	0	0.080399	0.291561	0.400151	0.971062	2.62643	27.9427	0.984979	1	1.09861	2.48491	-0.390417	0.214413	7.54e-05			1	1	J	2018	0.7792	0.7792	7.25716	-0.358608	0.0079234
2019	600919.SH	Jiangsu	Nanjing	6.75762	20650.6	0.0416255	0.009862	-0.0123948	-0.0001222	1.09999	0.151799	-0.0018815	600919	0.007497	0.11466	0.015841	-0.0280659			0.0025796	0.030052	0	2.63906	0.357143	0	0.080398	0.298977	0.426678	0.971062	2.71871	24.707	0.974713	1	1.38629	2.56495	-0.0076738	0.458674	7.7e-05			1	1	J	2019	0.7889	0.7889	7.55403	-0.0617352	0.0007652
2020	600919.SH	Jiangsu	Nanjing	6.89264	23378.9	0.0420892	0.0103257	-0.0154948	-0.00016	1.23864	0.290447	-0.0045004	600919	0.007095	0.098078	0.019264	-0.0082483			0.002236	0.341675	0	2.70805	0.333333	0	0.062843	0.228999	0.318684	0.992162	2.64399	28.991	0.956947	1	1.60944	2.63906	-0.0247748	0.345805	5.81e-05			1	1	J	2020	0.7858	0.7858	7.6218	0.0060363	-9.35e-05
2021	600919.SH	Jiangsu	Nanjing	7.14913	26188.7	0.0485705	0.016807	-0.0106848	-0.0001796	1.15035	0.202161	-0.0021601	600919	0.008235	0.107379	0.0214	0.0274055			0.0027836	0.250632	0	2.70805	0.333333	0	0.081695	0.305609	0.429154	0.992162	2.74085	32.4753	0.957513	1	1.79176	2.70805	0.0660446	0.484812	7.37e-05			1	1	J	2021	0.79061	0.79061	7.82524	0.209479	-0.0022382
2016	600926.SH	Zhejiang	Hangzhou	2.99122	7204.24	0.0026248	-0.0291386	-0.0022948	6.69e-05	0.464436	-0.483754	0.0011101	600926	0.0063	0.11317	0.021754	0.115533	0.0728129		0.0019674	0.125033	0	2.19722	0.333333	0	0.179961	0.478658	0.649277	0.603573	1.65979	13.1379	1.00226	1	0	3.04452		0.0218373	0.0016236			1	1	J	2016	0.799	0.799	7.28436	-0.331405	0.0007605
2017	600926.SH	Zhejiang	Hangzhou	3.98379	8333.39	0.0063264	-0.0254371	0.0296052	-0.0007531	0.96671	0.0185207	0.0005483	600926	0.005857	0.10068	0.017881	0.0769243	0.120922		0.0016532	0.009039	0	2.30259	0.4	0	0.179961	0.479478	0.64593	0.603573	1.66434	19.7236	0.995402	1	0.693147	3.09104	-0.834712	0.435535	0.0017726			1	1	J	2017	0.8309	0.8309	7.33607	-0.279695	-0.0082804
2018	600926.SH	Zhejiang	Hangzhou	4.54659	9210.56	0.0101308	-0.0216327	-0.0228948	0.0004953	0.979376	0.0311869	-0.000714	600926	0.006171	0.099308	0.017313	0.0142091	0.119955		0.0015389	0.093003	0	2.3979	0.363636	0	0.179961	0.484664	0.643869	0.615574	1.69316	24.2616	0.991541	1	1.09861	3.13549	-0.649375	0.422219	0.0017726			1	1	J	2018	0.7784	0.7784	7.7327	0.116932	-0.0026771
2019	600926.SH	Zhejiang	Hangzhou	5.08957	10240.7	0.0157528	-0.0160106	-0.0055948	8.96e-05	1.14937	0.201184	-0.0011256	600926	0.006788	0.110303	0.017776	0.0442296			0.0012917	0.138625	0	2.3979	0.363636	0	0.179961	0.490292	0.657053	0.63593	1.72443	21.7921	0.986128	1	1.38629	3.17805	0.0136546	0.673827	0.0017726			1	1	J	2019	0.7957	0.7957	7.83418	0.218409	-0.001222
2020	600926.SH	Zhejiang	Hangzhou	5.7552	11692.6	0.0269256	-0.0048378	0.0289052	-0.0001398	1.26448	0.316293	0.0091425	600926	0.006507	0.099527	0.020334	0.0160156			0.0013363	0.289865	0	2.48491	0.416667	0	0.155684	0.509153	0.670341	0.761673	2.27043	13.2151	1.00554	1	1.60944	3.21888	-0.0708657	0.731472	0.0007452			1	1	J	2020	0.8302	0.8302	7.68393	0.0681667	0.0019704
2021	600926.SH	Zhejiang	Hangzhou	6.04102	13905.6	0.0301547	-0.0016088	-0.0368048	5.92e-05	1.31976	0.371572	-0.0136756	600926	0.007236	0.108358	0.019266	-0.0402414			0.0011129	0.10578	0	2.48491	0.416667	0	0.155683	0.507004	0.647169	0.761673	2.25664	15.7164	0.991381	1	1.79176	3.2581	-0.0242941	0.735271	0.0007452			1	1	J	2021	0.76449	0.76449	7.87229	0.256521	-0.0094412
2019	600928.SH	Shanxi	Xian	2.77259	2782.83	0.0053902	-0.0263733	0.0312052	-0.000823	1.5233	0.575109	0.0179464	600928	0.010267	0.122695	0.023778	0.0070814			0.0013886	0.053469	0	2.48491	0.416667	1	0.17991	0.62986	0.743844	0.787898	2.50097	8.05838	1.00391	1	0	3.13549		0.02847	7.65e-05			1	1	J	2019	0.8325	0.8325	7.71462	0.0988488	0.0030846
2020	600928.SH	Shanxi	Xian	2.64475	3063.92	0.004269	-0.0274944	-0.0150948	0.000415	1.60657	0.658381	-0.0099381	600928	0.009439	0.111963	0.023274	0.109397			0.0011855	0.096784	0	2.3979	0.363636	1	0.17991	0.62986	0.743844	0.787898	2.50097	12.3989	0.999226	1	0.693147	3.17805	-1.37745	0.367103	7.65e-05			1	1	J	2020	0.7862	0.7862	7.63228	0.0165138	-0.0002493
2010	601009.SH	Jiangsu	Nanjing	0	2214.93	0	-0.0317635	0.0078052	-0.0002479	0.399308	-0.548881	-0.0042841	601009	0.012496	0.148903	0.027503	0.103418	0.0946457		0.0078852	0.456649	0	2.63906	0.357143	0	0.134174	0.396013	0.44614	0.94518	1.95149	7.50537	1.04759	1	1.38629	2.70805	-0.124035	0.524819	0.0007949			1	1	J	2010	0.8091	0.8091	7.54435	-0.0714183	-0.0005574
2011	601009.SH	Jiangsu	Nanjing	0	2817.92	0	-0.0317635	0.0081052	-0.0002574	0.565559	-0.38263	-0.0031013	601009	0.012857	0.158694	0.028807	0.0444784	0.05599		0.0067483	0.420636	0	2.56495	0.307692	0	0.134174	0.396544	0.444976	0.94518	1.95545	10.2277	1.0204	1	1.60944	2.77259	-0.0925699	0.557219	0.000722			1	1	J	2011	0.8094	0.8094	7.53961	-0.0761595	-0.0006173
2012	601009.SH	Jiangsu	Nanjing	3.51453	3437.92	0.0094825	-0.022281	0.0069052	-0.0001539	0.524305	-0.423885	-0.002927	601009	0.01293	0.173529	0.027599	0.0324153	0.0878193	0	0.0063207	0.190872	0	2.56495	0.384615	0	0.12682	0.397358	0.45073	0.972006	2.13324	12.5866	1.00728	1	1.79176	2.83321	-0.0181699	0.520896	0.000722		0	1	1	J	2012	0.8082	0.8082	7.13976	-0.476011	-0.003287
2013	601009.SH	Jiangsu	Nanjing	3.7329	4340.57	0.0093997	-0.0223638	0.0297052	-0.0006643	0.861757	-0.0864321	-0.0025675	601009	0.011649	0.175376	0.026493	0.153509	0.146356	0	0.0050409	0.193567	0	2.48491	0.416667	0	0.127318	0.417138	0.476351	0.996115	2.27635	18.0717	0.993463	1	1.94591	2.89037	0.0086648	0.503788	0.0005365		0	1	1	J	2013	0.831	0.831	7.53062	-0.0851412	-0.0025291
2014	601009.SH	Jiangsu	Nanjing	4.54329	5731.5	0.0162261	-0.0155373	0.0181052	-0.0002813	0.7826	-0.165589	-0.002998	601009	0.011232	0.189679	0.030847	0.194584	0.253775	0	0.0063732	0.507691	0	2.3979	0.363636	0	0.127318	0.415767	0.461262	0.996115	2.26558	13.1774	1.01869	1	2.07944	2.94444	0.119168	0.512321	0.0005223		0	1	1	J	2014	0.8194	0.8194	7.41987	-0.195894	-0.0035467
2015	601009.SH	Jiangsu	Nanjing	4.82751	8050.2	0.0153909	-0.0163725	-0.0027948	4.58e-05	0.550401	-0.397788	0.0011117	601009	0.010254	0.165865	0.032645	0.100648	0.258968	0	0.0055895	0.448051	0	2.3979	0.363636	0	0.148722	0.429595	0.490097	0.834446	1.88858	13.5122	1.00785	1	2.19722	2.99573	0.259175	0.559986	0.0003534		0	1	1	J	2015	0.7985	0.7985	7.56879	-0.0469737	0.0001313
2016	601009.SH	Jiangsu	Nanjing	5.03955	10639	0.0144187	-0.0173448	0.0064052	-0.0001111	0.575207	-0.372983	-0.002389	601009	0.008932	0.145418	0.027447	0.0461765	0.207483		0.0050938	0.140158	0	2.3979	0.363636	0	0.148722	0.441491	0.506471	0.834446	1.96856	16.1991	1.00295	1	2.30259	3.04452	-0.367845	0.554767	0.0003487			1	1	J	2016	0.8077	0.8077	8.09114	0.475377	0.0030449
2017	601009.SH	Jiangsu	Nanjing	5.36448	11411.6	0.0186371	-0.0131263	0.0190052	-0.0002495	0.933446	-0.0147434	-0.0002802	601009	0.008853	0.149489	0.021523	0.0003379	0.215851		0.0053394	-0.074815	0	2.56495	0.384615	0	0.148722	0.445841	0.518508	0.834446	1.99781	17.3819	0.997867	1	2.3979	3.09104	-0.0019367	0.535182	0.0001794			1	1	J	2017	0.8203	0.8203	6.94699	-0.66878	-0.0127103
2018	601009.SH	Jiangsu	Nanjing	5.6541	12432.7	0.02288	-0.0088835	-0.128995	0.0011459	1.0233	0.0751094	-0.0096887	601009	0.009384	0.152238	0.021212	0.0335085	0.194818		0.0050315	0.065727	0	2.48491	0.333333	0	0.148722	0.416811	0.471801	0.834446	1.80262	22.6894	0.980719	1	2.48491	3.13549	-0.0032227	0.506598	0.0002675			1	1	J	2018	0.6723	0.6723	7.86563	0.249863	-0.0322311
2019	601009.SH	Jiangsu	Nanjing	6.106	13434.4	0.0333131	0.0015496	-0.0775948	-0.0001202	1.42691	0.478718	-0.037146	601009	0.009716	0.150773	0.019797	0.020957			0.0046391	0.012463	0	2.30259	0.4	1	0.148722	0.44709	0.502918	0.861772	2.00621	18.0596	0.989922	1	2.56495	3.17805	0.0082606	0.545692	0.0002031			1	1	J	2019	0.7237	0.7237	7.77145	0.155689	-0.0120806
2020	601009.SH	Jiangsu	Nanjing	6.51576	15170.8	0.0444744	0.0127109	-0.0217948	-0.000277	1.41595	0.467755	-0.0101946	601009	0.009236	0.134826	0.020161	0.0197672			0.0039097	0.126177	0	2.3979	0.363636	0	0.139174	0.489705	0.591691	0.856751	2.51865	18.7625	0.984816	1	2.63906	3.21888	-0.0254918	0.582245	0.0001828			1	1	J	2020	0.7795	0.7795	7.94289	0.327126	-0.0071296
2021	601009.SH	Jiangsu	Nanjing	6.89642	17489.5	0.0564757	0.0247123	0.0178752	0.0004417	1.32042	0.372234	0.0066538	601009	0.009777	0.138473	0.02025	0.0689835			0.0033518	0.146852	0	2.30259	0.3	0	0.139173	0.499076	0.609471	0.856751	2.58601	21.6302	0.984054	1	2.70805	3.2581	0.0109785	0.621835	0.0001828			1	1	J	2021	0.81917	0.81917	8.17	0.554233	0.009907
2019	601077.SH	Chongqing	Jiangbei	5.19888	10297.9	0.0174861	-0.0142774	-0.0129948	0.0001855	1.4454	0.497214	-0.0064612	601077	0.010089	0.124021	0.025926	0.0231613			0.00483	0.158465	0	2.48491	0.416667	0	0.221303	0.480541	0.589998	0.393097	1.17142	17.3797	0.998752	1	0	2.48491		0.116878	4.36e-06			1	1	J	2019	0.7883	0.7883	6.56273	-1.05304	0.0136841
2020	601077.SH	Chongqing	Jiangbei	5.50805	11359.3	0.0216273	-0.0101362	0.0141052	-0.000143	1.49077	0.542584	0.0076533	601077	0.007909	0.093098	0.025225	0.0373002			0.0043315	0.064243	0	2.56495	0.384615	0	0.221303	0.480541	0.58	0.393097	1.17142	28.5434	0.98018	1	0.693147	2.56495	-0.602793	0.271254	2.01e-05			1	1	J	2020	0.8154	0.8154	6.47723	-1.13853	-0.0160592
2021	601077.SH	Chongqing	Jiangbei	5.9071	12658.5	0.0289639	-0.0027995	0.0185652	-5.2e-05	1.48914	0.540954	0.0100429	601077	0.008093	0.096856	0.024474	0.0325701			0.0039153	0.075995	0	2.3979	0.454545	0	0.221303	0.480541	0.545888	0.393097	1.17142	31.8081	0.974535	1	1.09861	2.63906	-0.393983	0.222291	1.89e-05			1	1	J	2021	0.81986	0.81986	6.47221	-1.14356	-0.0212304
2016	601128.SH	Jiangsu	Suzhou	2.99573	1299.82	0.0146175	-0.017146	-0.0076948	0.0001319	0.511935	-0.436254	0.0033569	601128	0.008845	0.111852	0.036219	0.0525948	0.0997262		0.0065274	0.337235	0	2.56495	0.384615	0	0.09	0.222726	0.289548	0.406818	1.47473	5.63919	1.00971	1	0	2.77259		0.0462891	0.0033876			0	1	J	2016	0.7936	0	7.42419	-0.191577	0.0014741
2017	601128.SH	Jiangsu	Suzhou	3.15274	1458.25	0.0153609	-0.0164025	-0.0075948	0.0001246	0.337659	-0.610531	0.0046369	601128	0.009586	0.122741	0.034868	-0.045914	0.11292		0.0073735	0.113374	0	2.70805	0.333333	0	0.09	0.223108	0.289931	0.406818	1.47898	9.20143	1.01448	1	0.693147	2.83321	-0.653755	0.0155087	0.0024116			0	1	J	2017	0.7937	0	7.54262	-0.0731497	0.0005556
2021	601128.SH	Jiangsu	Suzhou	2.8094	2465.83	0.0063265	-0.025437	-0.0213948	0.0005442	0.90497	-0.0432197	0.0009247	601128	0.010285	0.11635	0.030469	-0.0068438			0.0052694	0.132803	0	2.63906	0.357143	0	0.09008	0.214285	0.289151	0.484402	1.37883	12.1905	0.988233	1	1.79176	3.04452	-0.0275299	0.448034	0.000796			1	1	J	2021	0.7799	0.7799	7.25852	-0.357248	0.0076433
2010	601166.SH	Fujian	Fuzhou	6.17312	18496.7	0.0258792	-0.0058843	0.0312052	-0.0001836	0.222755	-0.725434	-0.0226373	601166	0.011641	0.244347	0.026949	0.0636068	0.0331524		0.0020799	0.412266	0	2.70805	0.333333	0	0.208273	0.427191	0.491641	0.614477	1.05111	12.8344	1.02818	1	1.38629	3.13549	-0.0089534	0.605773	0			0	1	J	2010	0.8325	0	7.95819	0.342423	0.0106854
2011	601166.SH	Fujian	Fuzhou	6.78577	24088	0.0367054	0.004942	0.0656052	0.0003242	0.235638	-0.712551	-0.0467471	601166	0.012022	0.246039	0.027997	-0.0032734	0.0291452		0.0021754	0.39042	0	2.70805	0.333333	0	0.210275	0.418407	0.477399	0.608643	0.989809	17.8369	1.00787	1	1.60944	3.17805	-0.0140969	0.607161	0			1	1	J	2011	0.8669	0.8669	8.01684	0.401077	0.0263127
2012	601166.SH	Fujian	Fuzhou	7.02739	32509.8	0.0346385	0.0028751	0.0634052	0.0001823	0.227738	-0.720451	-0.0456804	601166	0.012342	0.243637	0.030809	0.0358972	0.0342543	0	0.0020474	0.462575	0	2.63906	0.357143	0	0.210275	0.406884	0.454884	0.608643	0.935009	18.0584	1.00289	1	1.79176	3.21888	-0.0432886	0.608112	0		0	1	1	J	2012	0.8647	0.8647	8.36045	0.74468	0.0472166
2013	601166.SH	Fujian	Fuzhou	7.48548	36774.3	0.0484297	0.0166662	0.0785052	0.0013084	0.51071	-0.43748	-0.0343444	601166	0.011983	0.223294	0.031656	0.0568654	0.0893634	0	0.0019786	0.257791	0	2.70805	0.333333	0	0.17857	0.394091	0.478543	0.608643	1.20693	19.0353	0.998157	1	1.94591	3.2581	0.0785405	0.519837	0		0	1	1	J	2013	0.8798	0.8798	8.29185	0.676081	0.0530759
2014	601166.SH	Fujian	Fuzhou	7.99328	44064	0.067175	0.0354116	0.0666052	0.0023586	0.685588	-0.262601	-0.0174906	601166	0.011758	0.205639	0.030346	0.154788	0.160777	0	0.0022504	0.118618	0	2.70805	0.333333	0	0.17857	0.394091	0.475419	0.608643	1.20693	14.0169	1.01027	1	2.07944	3.29584	0.0126722	0.520148	5.25e-07		0	1	1	J	2014	0.8679	0.8679	8.29673	0.680968	0.045356
2015	601166.SH	Fujian	Fuzhou	8.2797	52988.8	0.0743931	0.0426296	-0.0027948	-0.0001191	0.939882	-0.0083078	2.32e-05	601166	0.010438	0.175116	0.031393	0.154503	0.346282	0	0.0021454	0.241842	0	2.48491	0.416667	0	0.17857	0.337825	0.447209	0.278645	0.891835	16.2931	1.00126	1	2.19722	3.33221	0.215254	0.481641	1.17e-05		0	1	1	J	2015	0.7985	0.7985	7.45415	-0.161619	0.0004517
2016	601166.SH	Fujian	Fuzhou	8.50605	60858.9	0.0812305	0.049467	0.0342052	0.001692	1.24826	0.300068	0.0102639	601166	0.009544	0.161739	0.02619	0.0333586	0.34552		0.0025602	-0.021354	0	2.63906	0.357143	0	0.182217	0.341473	0.464202	0.273067	0.873991	19.7912	0.992293	1	2.30259	3.3673	-0.337064	0.508926	1.17e-05			1	1	J	2016	0.8355	0.8355	7.34272	-0.273045	-0.0093396
2017	601166.SH	Fujian	Fuzhou	8.82571	64168.4	0.106065	0.0743012	0.0378052	0.002809	1.19088	0.24269	0.0091749	601166	0.009236	0.148579	0.020535	-0.0253461	0.298181		0.002318	-0.138941	0	2.70805	0.333333	0	0.187836	0.370508	0.50922	0.284519	0.972508	18.1804	0.990024	1	2.3979	3.4012	0.0221707	0.537862	1.07e-05			1	1	J	2017	0.8391	0.8391	7.41885	-0.196914	-0.0074444
2018	601166.SH	Fujian	Fuzhou	9.04192	67116.6	0.125886	0.094122	-9.48e-05	-8.93e-06	1.24178	0.293587	-2.78e-05	601166	0.00933	0.136809	0.021256	-0.0530568	0.206678		0.0026309	0.086912	0	2.63906	0.357143	0	0.187836	0.363933	0.494164	0.284519	0.937504	21.6249	0.977834	1	2.48491	3.43399	0.0033745	0.526443	8.03e-06			1	1	J	2018	0.8012	0.8012	7.49053	-0.12524	1.19e-05
2019	601166.SH	Fujian	Fuzhou	9.22128	71456.8	0.14147	0.109707	-0.0189948	-0.0020839	1.48978	0.541592	-0.0102874	601166	0.009627	0.130502	0.022146	-0.0822887			0.0034484	0.099722	0	2.63906	0.357143	0	0.187836	0.3578	0.48947	0.284519	0.904853	17.3722	0.982247	1	2.56495	3.46574	8.58e-05	0.545348	8.03e-06			1	1	J	2019	0.7823	0.7823	7.3256	-0.290162	0.0055116
2020	601166.SH	Fujian	Fuzhou	0	78940	0	-0.0317635	-0.0147948	0.0004699	1.53383	0.585639	-0.0086644	601166	0.009	0.115255	0.024193	-0.004336			0.0033461	0.185621	0	2.56495	0.384615	0	0.187836	0.355452	0.478224	0.284519	0.892353	18.2075	0.977125	1	2.63906	3.49651	0.0169906	0.536501	9.1e-05			1	1	J	2020	0.7865	0.7865	7.24374	-0.372025	0.005504
2021	601166.SH	Fujian	Fuzhou	9.53734	86030.2	0.161188	0.129424	0.0769152	0.0099547	1.53371	0.585521	0.0450355	601166	0.010161	0.12708	0.02291	-0.0453063			0.0030292	0.038763	0	2.48491	0.333333	0	0.188464	0.359045	0.474623	0.283567	0.905112	19.8429	0.96721	1	2.70805	3.52636	0.0166966	0.525126	3.88e-05			1	1	J	2021	0.87821	0.87821	7.27493	-0.340836	-0.0262155
2010	601169.SH	Beijing	Xicheng	4.99647	7332.1	0.0200338	-0.0117296	-0.0347948	0.0004081	0.075719	-0.872471	0.0303574	601169	0.010746	0.169832	0.024524	0.0461576	0.0063787		0.0026398	0.328628	0	2.70805	0.266667	0	0.160654	0.387496	0.445613	0.647836	1.41199	10.2916	1.03911	1	1.38629	2.70805	-0.0133976	0.523786	0.0006832			1	1	J	2010	0.7665	0.7665	8.18924	0.573471	-0.0199538
2011	601169.SH	Beijing	Xicheng	5.3189	9564.99	0.02124	-0.0105235	0.0164052	-0.0001726	0.195615	-0.752575	-0.0123462	601169	0.010589	0.192386	0.024252	0.0727191	0.0089668		0.0022157	0.319133	0	2.83321	0.352941	0	0.160654	0.387496	0.448304	0.647836	1.41199	16.5508	1.00769	1	1.60944	2.77259	-0.0729763	0.516949	0.0006832			1	1	J	2011	0.8177	0.8177	8.15836	0.542598	0.0089014
2012	601169.SH	Beijing	Xicheng	4.61512	11199.7	0.0089288	-0.0228346	0.0225052	-0.0005139	0.23498	-0.71321	-0.0160509	601169	0.011254	0.191344	0.026397	-0.0038981	0.044922	0	0.0032942	0.337614	0	2.83321	0.352941	0	0.136427	0.359864	0.459574	0.647836	1.63778	13.6846	1.0077	1	1.79176	2.83321	-0.0207115	0.55632	0.0005802		0	1	1	J	2012	0.8238	0.8238	8.42717	0.811402	0.0182608
2013	601169.SH	Beijing	Xicheng	4.70818	13367.6	0.0082176	-0.0235458	0.0615052	-0.0014482	0.500437	-0.447753	-0.0275391	601169	0.010962	0.179535	0.024734	0.0155915	0.0440774	0	0.0038903	0.10858	0	2.56495	0.384615	0	0.136427	0.358927	0.455164	0.647836	1.63091	20.2267	0.992239	1	1.94591	2.89037	0.0266453	0.508631	0.0004525		0	1	1	J	2013	0.8628	0.8628	7.72336	0.107597	0.0066178
2014	601169.SH	Beijing	Xicheng	5.1985	15244.4	0.0118076	-0.0199558	0.0273052	-0.0005449	0.936656	-0.0115339	-0.0003149	601169	0.010937	0.179375	0.025329	0.081661	0.0694525	0	0.0039661	0.192634	0	2.63906	0.428571	0	0.136427	0.359108	0.457297	0.647836	1.63224	13.2074	1.01074	1	2.07944	2.94444	0.0312	0.522875	0.0004485		0	1	1	J	2014	0.8286	0.8286	8.43658	0.820816	0.0224125
2015	601169.SH	Beijing	Xicheng	5.56452	18449.1	0.0140928	-0.0176706	0.0477052	-0.000843	0.964479	0.0162897	0.0007771	601169	0.010022	0.158557	0.025523	0.0197403	0.0688809	0	0.0038663	0.186643	0	2.70805	0.333333	0	0.136427	0.339755	0.406791	0.647836	1.49038	13.8259	1.00901	1	2.19722	2.99573	0.239103	0.462209	0.0003433		0	1	1	J	2015	0.849	0.849	7.35123	-0.264531	-0.0126195
2016	601169.SH	Beijing	Xicheng	5.96615	21163.4	0.0183808	-0.0133827	0.0261052	-0.0003494	0.93154	-0.0166495	-0.0004346	601169	0.009049	0.137555	0.023854	-0.002501	0.118195		0.0041269	0.098772	0	2.83321	0.352941	0	0.136427	0.403369	0.47472	0.647836	1.95667	14.2594	1.00219	1	2.30259	3.04452	-0.299237	0.512468	0.0003192			1	1	J	2016	0.8274	0.8274	7.08889	-0.526873	-0.0137541
2019	601169.SH	Beijing	Xicheng	5.65788	27370.4	0.0104324	-0.021331	0.0049052	-0.0001046	1.44174	0.493547	0.002421	601169	0.008132	0.107126	0.02151	0.0073788			0.0065023	0.046088	0	2.63906	0.428571	0	0.130304	0.373621	0.501233	0.662515	1.8673	22.7912	0.971976	1	2.56495	3.17805	0.0132264	0.505545	0.0002416			1	1	J	2019	0.8062	0.8062	7.26835	-0.347417	-0.0017042
2020	601169.SH	Beijing	Xicheng	5.57291	29000.1	0.0090413	-0.0227221	0.0168052	-0.0003818	1.40772	0.459534	0.0077225	601169	0.00768	0.100654	0.020622	0.0065438			0.00638	0.017809	0	2.63906	0.428571	0	0.130304	0.366486	0.477466	0.662515	1.81255	28.3393	0.959031	1	2.63906	3.21888	0.0104832	0.497247	0.0002419			1	1	J	2020	0.8181	0.8181	7.51229	-0.103476	-0.0017389
2021	601169.SH	Beijing	Xicheng	6.17053	30589.6	0.0156079	-0.0161555	-0.0165948	0.0002681	1.59895	0.650764	-0.0107993	601169	0.007515	0.086419	0.019317	-0.0129328			0.0059896	-0.009772	0	2.63906	0.428571	0	0.130304	0.371276	0.46706	0.662515	1.84931	29.8925	0.933571	1	2.70805	3.2581	0.0002089	0.491677	0.0002602			1	1	J	2021	0.7847	0.7847	7.60464	-0.0111303	0.0001847
2017	601229.SH	Shanghai	Pudong	5.21798	18077.7	0.010154	-0.0216095	0.0213052	-0.0004604	1.22451	0.27632	0.0058871	601229	0.008609	0.116338	0.014304	-0.0336146	0.0756189		0.0024309	-0.209811	0	2.89037	0.333333	0	0.133008	0.360888	0.513408	0.487234	1.71328	16.3324	0.990345	1	0.693147	3.09104	-0.816988	0.322261	5.04e-05			1	1	J	2017	0.8226	0.8226	6.98529	-0.630476	-0.0134324
2018	601229.SH	Shanghai	Pudong	4.84678	20277.7	0.00623	-0.0255335	-0.0584948	0.0014936	1.40255	0.454361	-0.0265778	601229	0.009421	0.116864	0.018778	-0.0107177	0.0635006		0.0028503	0.413104	0	2.77259	0.375	0	0.133818	0.370492	0.517357	0.548276	1.76863	16.5823	0.990743	1	1.09861	3.13549	-0.405182	0.393523	3.66e-05			1	1	J	2018	0.7428	0.7428	7.04671	-0.569058	0.0332869
2019	601229.SH	Shanghai	Pudong	4.55082	22370.8	0.0041889	-0.0275745	-0.0423948	0.001169	1.52423	0.576044	-0.0244213	601229	0.009535	0.11996	0.01735	-0.0035459			0.0024881	0.027358	0	2.89037	0.333333	0	0.138368	0.386494	0.54163	0.599664	1.79323	16.5931	0.982304	1	1.38629	3.17805	-0.0162059	0.573225	4.52e-05			1	1	J	2019	0.7589	0.7589	7.45515	-0.160618	0.0068094
2020	601229.SH	Shanghai	Pudong	4.69015	24621.4	0.0043811	-0.0273823	-0.0155948	0.000427	1.69814	0.749953	-0.0116954	601229	0.008901	0.113617	0.017901	0.0050655			0.0023815	0.136834	0	2.89037	0.333333	0	0.146771	0.401097	0.54815	0.565323	1.73281	22.106	0.96883	1	1.60944	3.21888	-0.0560394	0.58814	4.82e-05			1	1	J	2020	0.7857	0.7857	7.37716	-0.238607	0.003721
2021	601229.SH	Shanghai	Pudong	5.7141	26532	0.0113866	-0.0203768	0.0335152	-0.0006829	1.55888	0.610688	0.0204673	601229	0.008633	0.111318	0.019372	-0.0041681			0.0022253	0.17803	0	2.83321	0.352941	0	0.146769	0.401094	0.546691	0.565323	1.73283	23.8213	0.961718	1	1.79176	3.2581	0.0025273	0.486208	7.32e-05			1	1	J	2021	0.83481	0.83481	7.54174	-0.0740299	-0.0024811
2010	601288.SH	Beijing	Dongcheng	6.39381	103374	0.0057764	-0.0259871	-0.0539948	0.0014032	0.478255	-0.469935	0.025374	601288	0.009876	0.21444	0.030079	-0.0086944	0.0746815		0.0117429	0.325761	0	2.48491	0.166667	0	0.400254	0.915933	0.933551	0.97972	1.28838	12.5511	1.0015	1	0	0.693147		0.441679	0			1	1	J	2010	0.7473	0.7473	7.54371	-0.072053	0.0038905
2011	601288.SH	Beijing	Dongcheng	6.78296	116776	0.0075502	-0.0242133	5.19e-06	-1.26e-07	0.472082	-0.476108	-2.47e-06	601288	0.011079	0.20462	0.034229	0.0190968	0.0625056		0.0112879	0.303445	0	2.3979	0.363636	0	0.401207	0.923066	0.941095	0.977422	1.30072	15.1573	1.00109	1	0.693147	1.09861	-0.511574	0.467578	1.54e-06			1	1	J	2011	0.8013	0.8013	6.86655	-0.749219	-3.89e-06
2012	601288.SH	Beijing	Dongcheng	7.32844	132443	0.0114917	-0.0202718	0.0042052	-8.52e-05	0.525814	-0.422375	-0.0017762	601288	0.011647	0.207161	0.033523	0.0257302	0.0459512	0	0.0106831	0.108691	0	2.70805	0.333333	0	0.402138	0.92813	0.9458	0.975134	1.30799	16.0858	1.00094	1	1.09861	1.38629	-0.0995432	0.490155	1.54e-06		0	1	1	J	2012	0.8055	0.8055	7.39238	-0.223383	-0.0009394
2013	601288.SH	Beijing	Dongcheng	8.10326	145621	0.0226905	-0.009073	0.0040052	-3.63e-05	0.83189	-0.116299	-0.0004658	601288	0.011955	0.208299	0.033131	0.0022578	0.0406597	0	0.0103597	0.102701	0	2.70805	0.333333	0	0.402815	0.930295	0.946994	0.97352	1.30948	19.9684	0.997654	1	1.38629	1.60944	0.0078362	0.94842	1.54e-06		0	1	1	J	2013	0.8053	0.8053	6.99911	-0.616654	-0.0024698
2014	601288.SH	Beijing	Dongcheng	8.46072	159742	0.0295757	-0.0021877	0.0161052	-3.52e-05	0.853625	-0.0945649	-0.001523	601288	0.011757	0.191257	0.033678	0.0021669	0.0326851	0	0.0097	0.116291	0	2.77259	0.3125	0	0.402815	0.930316	0.946402	0.97352	1.30954	14.6425	1.00944	1	1.60944	1.79176	-0.0457246	0.947407	1.16e-06		0	1	1	J	2014	0.8174	0.8174	7.06796	-0.547807	-0.0088225
2015	601288.SH	Beijing	Dongcheng	8.60012	177914	0.0305277	-0.0012357	-0.0155948	1.93e-05	0.890358	-0.0578315	0.0009019	601288	0.010708	0.161081	0.031227	0.0461093	0.0313309	0	0.0087783	0.025282	0	2.63906	0.357143	1	0.400269	0.928494	0.9455	0.979624	1.31967	18.7318	0.991716	1	1.79176	1.94591	0.0458801	0.948406	1.15e-06		0	1	1	J	2015	0.7857	0.7857	6.68621	-0.929555	0.0144962
2016	601288.SH	Beijing	Dongcheng	8.77884	195701	0.033185	0.0014215	-0.0009948	-1.41e-06	0.786089	-0.162101	0.0001613	601288	0.009853	0.145302	0.026821	0.0365851	0.0319134		0.0081077	-0.049617	0	2.63906	0.357143	0	0.400269	0.931618	0.948016	0.979624	1.32748	21.4685	0.98544	1	1.94591	2.07944	-0.0524687	0.951062	1.15e-06			1	1	J	2016	0.8003	0.8003	6.35914	-1.25663	0.0012501
2017	601288.SH	Beijing	Dongcheng	8.91962	210534	0.0355109	0.0037475	-0.0226948	-8.5e-05	1.21853	0.270336	-0.0061352	601288	0.009508	0.14041	0.026484	0.0300862	0.031312		0.0073745	0.073649	0	2.70805	0.333333	0	0.400269	0.934885	0.948292	0.979624	1.33564	18.6937	0.992026	1	2.07944	2.19722	0.006317	0.952171	0			1	1	J	2017	0.7786	0.7786	6.59382	-1.02194	0.0231928
2018	601288.SH	Beijing	Dongcheng	9.25961	226095	0.0464584	0.014695	-0.0692948	-0.0010183	1.19822	0.250034	-0.0173261	601288	0.009282	0.130553	0.026328	0.0046851			0.0067428	0.06848	0	2.48491	0.416667	1	0.400269	0.914937	0.93517	0.979624	1.28581	19.6727	0.984584	1	2.19722	2.30259	0.0078439	0.943466	0			1	1	J	2018	0.732	0.732	6.75319	-0.862573	0.0597718
2019	601288.SH	Beijing	Dongcheng	9.38522	248783	0.0478731	0.0161096	-0.0625948	-0.0010084	1.49435	0.546159	-0.0341867	601288	0.008968	0.117167	0.025251	0.0141718			0.0061292	0.043118	0	2.56495	0.384615	0	0.400269	0.915013	0.942318	0.881679	1.28599	21.1189	0.977429	1	2.30259	2.3979	-0.005471	0.951672	2.86e-08			1	1	J	2019	0.7387	0.7387	6.90615	-0.709612	0.044418
2020	601288.SH	Beijing	Dongcheng	9.62576	272050	0.0556845	0.0239211	-0.0502948	-0.0012031	1.5483	0.600109	-0.0301824	601288	0.00831	0.103923	0.024902	-0.0022399			0.0052872	0.081578	0	2.56495	0.384615	0	0.400269	0.915482	0.942879	0.881679	1.28717	27.1392	0.965663	1	2.3979	2.48491	-0.0041812	0.94965	0			1	1	J	2020	0.751	0.751	6.72081	-0.894955	0.0450116
2021	601288.SH	Beijing	Dongcheng	9.89238	290692	0.0680377	0.0362743	0.0305352	0.0011076	1.4245	0.476314	0.0145444	601288	0.008598	0.10446	0.024523	0.0082429			0.0049474	0.064037	0	2.56495	0.384615	0	0.400269	0.91486	0.938926	0.881679	1.28561	28.9988	0.959039	1	2.48491	2.56495	0.0011348	0.936498				1	1	J	2021	0.83183	0.83183	7.08564	-0.530124	-0.0161875
2010	601328.SH	Shanghai	Pudong	6.9314	39515.9	0.0258865	-0.0058769	-0.0037948	2.23e-05	0.417214	-0.530976	0.0020149	601328	0.01079	0.201875	0.028346	-0.0061158	0.0107848		0.0065379	0.30715	0	2.83321	0.352941	0	0.265221	0.700168	0.729191	0.82672	1.63994	24.2503	1.01132	1	1.38629	3.17805	-0.0477387	0.159303	1.53e-06			1	1	J	2010	0.7975	0.7975	7.78055	0.164783	-0.0006253
2011	601328.SH	Shanghai	Pudong	7.11993	46111.8	0.0267906	-0.0049729	0.0162052	-8.06e-05	0.509615	-0.438575	-0.0071072	601328	0.011869	0.204724	0.029267	-0.0002485	0.0061277		0.0065398	0.217612	0	2.83321	0.352941	0	0.265221	0.700104	0.729001	0.826446	1.6397	31.4678	1.00051	1	1.60944	3.21888	-0.0219439	0.153753	2.13e-06			1	1	J	2011	0.8175	0.8175	7.62183	0.0060658	9.83e-05
2012	601328.SH	Shanghai	Pudong	7.27329	52733.8	0.0273123	-0.0044512	0.0245052	-0.0001091	0.684067	-0.264123	-0.0064724	601328	0.011832	0.178761	0.029467	0.0145265	0.0057639	0	0.0071723	0.162272	0	2.83321	0.352941	0	0.265311	0.713863	0.759741	0.755972	1.69067	27.1965	0.998781	1	1.79176	3.2581	-0.0040823	0.157214	1.79e-06		0	1	1	J	2012	0.8258	0.8258	7.3577	-0.25807	-0.006324
2013	601328.SH	Shanghai	Pudong	7.41419	59609.4	0.0278205	-0.003943	0.0487052	-0.000192	0.736694	-0.211495	-0.0103009	601328	0.01112	0.155582	0.029347	0.0233492	0.0200851	0	0.0073676	0.131926	0	2.89037	0.333333	0	0.265311	0.713954	0.759831	0.756315	1.69101	39.5489	0.989928	1	1.94591	3.29584	0.0196703	0.138401	0		0	1	1	J	2013	0.85	0.85	7.4301	-0.18567	-0.0090431
2014	601328.SH	Shanghai	Pudong	7.08953	62683	0.0191175	-0.012646	0.0437052	-0.0005527	0.699815	-0.248375	-0.0108553	601328	0.0108	0.14755	0.027931	0.0079312	0.0337553	0	0.0089701	0.036015	0	2.89037	0.333333	0	0.265311	0.714168	0.760245	0.757117	1.69182	23.4851	1.00221	1	2.07944	3.33221	0.0404134	0.525277	2.21e-05		0	1	1	J	2014	0.845	0.845	7.44039	-0.175373	-0.0076647
2015	601328.SH	Shanghai	Pudong	7.28385	71553.6	0.0203426	-0.0114208	-0.0018948	2.16e-05	0.846447	-0.101743	0.0001928	601328	0.009957	0.132117	0.028219	0.0529843	0.0452359	0	0.0109487	0.109014	0	2.83321	0.352941	0	0.265311	0.717622	0.774429	0.758438	1.70483	28.3072	0.99558	1	2.19722	3.3673	0.172097	0.607549	3.11e-05		0	1	1	J	2015	0.7994	0.7994	7.04827	-0.567492	0.0010753
2016	601328.SH	Shanghai	Pudong	7.38526	84031.7	0.0191719	-0.0125915	0.0099052	-0.0001247	0.83736	-0.11083	-0.0010978	601328	0.008696	0.115593	0.024342	0.0577242	0.0458184		0.0127715	-0.000206	0	2.89037	0.333333	0	0.265311	0.720626	0.77797	0.758553	1.71616	37.1038	0.987174	1	2.30259	3.4012	-0.220201	0.627603	2.7e-05			1	1	J	2016	0.8112	0.8112	7.16978	-0.445985	-0.0044176
2017	601328.SH	Shanghai	Pudong	8.91962	90382.5	0.0827179	0.0509544	-0.0044948	-0.000229	1.13473	0.186539	-0.0008385	601328	0.008106	0.108034	0.022072	0.0011868	0.0428991		0.0141866	0.016471	0	2.89037	0.333333	0	0.265311	0.73021	0.787554	0.758783	1.75228	37.0803	0.987421	1	2.3979	3.43399	0.002227	0.630988	2.24e-05			1	1	J	2017	0.7968	0.7968	7.31762	-0.298142	0.0013401
2018	601328.SH	Shanghai	Pudong	9.25961	95311.7	0.110207	0.0784434	-0.0553948	-0.0043454	1.4397	0.491507	-0.0272269	601328	0.007988	0.107363	0.02096	0.0129986			0.0158317	0.011035	0	2.83321	0.352941	0	0.265311	0.727889	0.785234	0.759301	1.74353	41.939	0.984732	1	2.48491	3.46574	0.0059377	0.631767	1.71e-05			1	1	J	2018	0.7459	0.7459	7.36325	-0.252518	0.0139882
2019	601328.SH	Shanghai	Pudong	8.09698	99056	0.0331481	0.0013847	-0.0236948	-3.28e-05	1.6455	0.697313	-0.0165227	601328	0.008032	0.103653	0.022115	-0.0083332			0.0170176	0.104369	0	2.77259	0.375	1	0.23878	0.691465	0.7664	0.844095	1.89583	44.8253	0.979574	1	2.56495	3.49651	-0.0041973	0.592729	1.28e-05			1	1	J	2019	0.7776	0.7776	7.36469	-0.251073	0.0059491
2020	601328.SH	Shanghai	Pudong	8.19699	106976	0.0339234	0.00216	-0.0227948	-4.92e-05	1.73986	0.791667	-0.0180459	601328	0.007724	0.094752	0.022332	0.0139655			0.0155285	0.070418	0	2.63906	0.428571	0	0.23878	0.718089	0.773507	0.844523	2.00732	60.8359	0.973027	1	2.63906	3.52636	0.0065167	0.595972	8.44e-06			1	1	J	2020	0.7785	0.7785	7.34866	-0.267108	0.0060887
2021	601328.SH	Shanghai	Pudong	8.46981	116658	0.0408686	0.0091051	0.0509552	0.000464	1.66166	0.713473	0.0363551	601328	0.007954	0.095846	0.021757	-0.0029809			0.0144223	0.057513	0	2.83321	0.352941	0	0.23878	0.713693	0.771903	0.844737	1.98891	66.3416	0.971235	1	2.70805	3.55535	-0.0013441	0.567064	1.63e-05			1	1	J	2021	0.85225	0.85225	7.33039	-0.28538	-0.0145416
2010	601398.SH	Beijing	Xicheng	8.53219	134586	0.0377046	0.0059411	-0.0166948	-9.92e-05	0.507258	-0.440932	0.0073613	601398	0.013154	0.221279	0.029845	0.020669	0.0372777		0.0067294	0.251933	0	2.77259	0.375	0	0.354254	0.957734	0.963886	0.997407	1.70352	12.1049	1.03674	1	1.60944	3.29584	-0.266708	0.960234	0			1	1	J	2010	0.7846	0.7846	7.22657	-0.389194	0.0064975
2011	601398.SH	Beijing	Xicheng	8.68338	154769	0.0381408	0.0063773	-0.0041948	-2.68e-05	0.539195	-0.408995	0.0017156	601398	0.014408	0.234276	0.032188	0.0224931	0.032229		0.0064772	0.236221	0	2.48491	0.5	0	0.35434	0.962719	0.968716	0.99691	1.71694	13.9201	1.02536	1	1.79176	3.33221	-0.0054019	0.967492	0			1	1	J	2011	0.7971	0.7971	7.87948	0.263711	-0.0011062
2012	601398.SH	Beijing	Xicheng	8.68862	175422	0.033827	0.0020635	0.0038052	7.85e-06	0.517976	-0.430213	-0.0016371	601398	0.014458	0.228819	0.032013	0.0304128	0.0207907	0	0.0062863	0.13491	0	2.77259	0.375	0	0.354573	0.964345	0.970306	0.994728	1.71974	16.0831	1.01382	1	1.94591	3.3673	-0.0005175	0.968477	0		0	1	1	J	2012	0.8051	0.8051	7.60597	-0.0097966	-3.73e-05
2013	601398.SH	Beijing	Xicheng	8.69634	189178	0.0316105	-0.0001529	0.0168052	-2.57e-06	0.777054	-0.171136	-0.002876	601398	0.014425	0.218507	0.031822	-0.0001029	0.0171526	0	0.0071818	0.097638	0	2.83321	0.411765	0	0.353329	0.964783	0.971171	0.993246	1.73055	19.9713	0.999184	1	2.07944	3.4012	0.0020004	0.967532	0		0	1	1	J	2013	0.8181	0.8181	7.40239	-0.213376	-0.0035858
2014	601398.SH	Beijing	Xicheng	9.0019	206100	0.0393862	0.0076227	0.0236052	0.0001799	0.97345	0.0252604	0.0005963	601398	0.013979	0.196242	0.032869	0.0097747	0.0160957	0	0.008318	0.119807	0	2.48491	0.5	0	0.351225	0.960908	0.964192	0.993246	1.73588	15.8681	1.00674	1	2.19722	3.43399	0.0047554	0.959023	5.66e-09		0	1	1	J	2014	0.8249	0.8249	7.41355	-0.202218	-0.0047734
2015	601398.SH	Beijing	Xicheng	9.12118	222098	0.0411802	0.0094167	0.0138052	0.00013	1.07543	0.127236	0.0017565	601398	0.012972	0.166408	0.03188	0.0509579	0.0158553	0	0.008798	0.05069	0	2.70805	0.333333	0	0.347126	0.959858	0.969416	0.996711	1.76516	17.9862	0.994272	1	2.30259	3.46574	0.0305011	0.966732	5.61e-09		0	1	1	J	2015	0.8151	0.8151	6.97968	-0.636081	-0.0087812
2016	601398.SH	Beijing	Xicheng	9.18877	241373	0.0405415	0.008778	-0.0177948	-0.0001562	1.04357	0.0953758	-0.0016972	601398	0.012044	0.147609	0.028416	0.0099109	0.0120714		0.0091415	-0.035234	0	2.63906	0.357143	0	0.347126	0.960801	0.970313	0.996711	1.76787	20.3007	0.987169	1	2.3979	3.49651	-0.0335722	0.968203	5.61e-09			1	1	J	2016	0.7835	0.7835	6.92359	-0.692177	0.0123171
2017	601398.SH	Beijing	Xicheng	9.30501	260870	0.0421358	0.0103724	-0.0139948	-0.0001452	1.00281	0.0546195	-0.0007644	601398	0.011447	0.139464	0.028504	0.0295497	0.0106232		0.008286	0.087008	0	2.77259	0.375	0	0.347126	0.957647	0.966549	0.996711	1.75879	15.6061	1.00199	1	2.48491	3.52636	0.0046808	0.967182	5.61e-09			1	1	J	2017	0.7873	0.7873	7.07432	-0.541446	0.0075774
2018	601398.SH	Beijing	Xicheng	9.42372	276995	0.0446851	0.0129217	-0.0928948	-0.0012004	1.06079	0.112599	-0.0104598	601398	0.011108	0.133182	0.028658	0.0261424			0.0091527	0.076704	0	2.56495	0.461539	0	0.347126	0.951974	0.966155	0.996711	1.74245	19.4213	0.987451	1	2.56495	3.55535	0.0044605	0.966613	0			1	1	J	2018	0.7084	0.7084	6.91707	-0.698694	0.0649051
2019	601398.SH	Beijing	Xicheng	9.51114	301094	0.0448643	0.0131008	-0.0809948	-0.0010611	1.63093	0.682737	-0.0552982	601398	0.010841	0.124426	0.028994	0.0230666			0.0081337	0.087408	0	2.63906	0.428571	0	0.347126	0.948966	0.964655	0.897102	1.73378	18.9927	0.985018	1	2.63906	3.58352	-0.0024229	0.962873				1	1	J	2019	0.7203	0.7203	6.77942	-0.836344	0.0677395
2020	601398.SH	Beijing	Xicheng	9.82325	333451	0.0553515	0.0235881	-0.0267948	-0.000632	1.53963	0.59144	-0.0158475	601398	0.010013	0.113428	0.026471	0.046712			0.0074694	0.002147	0	2.56495	0.384615	0	0.347126	0.945239	0.960599	0.897102	1.72304	24.7851	0.974341	1	2.70805	3.61092	0.0028564	0.95661	0			1	1	J	2020	0.7745	0.7745	7.13028	-0.485491	0.0130086
2021	601398.SH	Beijing	Xicheng	10.1189	351714	0.0705295	0.0387661	0.0494952	0.0019187	1.64388	0.695695	0.0344336	601398	0.010223	0.113251	0.026	0.0102607			0.0076772	0.060554	0	2.63906	0.357143	0	0.347126	0.945202	0.961137	0.897102	1.72294	26.1426	0.965047	1	2.77259	3.63759	-0.0006162	0.95851				1	1	J	2021	0.85079	0.85079	7.25613	-0.359631	-0.0178
2018	601577.SH	Hunan	Changsha	4.63327	5266.3	0.01934	-0.0124235	0.0086052	-0.0001069	0.616017	-0.332172	-0.0028584	601577	0.009181	0.164141	0.026354	-0.0726549	0.214941		0.0029085	0.074764	0	2.70805	0.333333	0	0.192573	0.485385	0.68767	0.439271	1.52052	18.0652	0.999501	1	0	3.09104		0.0137263	1.41e-05			0	1	J	2018	0.8099	0	7.67301	0.0572476	0.0004926
2019	601577.SH	Hunan	Changsha	4.93684	6019.98	0.0229785	-0.008785	0.0387052	-0.00034	1.18173	0.23354	0.0090392	601577	0.009319	0.142868	0.024909	-0.0428383			0.0025834	0.069732	0	2.56495	0.384615	0	0.194754	0.487566	0.689851	0.434348	1.5035	19.3983	0.994781	1	0.693147	3.13549	-0.794152	0.436188	7.55e-06			0	1	J	2019	0.84	0	7.65147	0.0357013	0.0013818
2020	601577.SH	Hunan	Changsha	5.23223	7042.35	0.0264415	-0.005322	0.0041052	-2.18e-05	1.23785	0.289655	0.0011891	601577	0.008514	0.127017	0.024133	0.0297087			0.0025578	0.121342	0	2.56495	0.384615	0	0.197692	0.490505	0.690715	0.427899	1.48116	21.6201	0.994568	1	1.09861	3.17805	-0.571155	0.306192	0.0001333			0	1	J	2020	0.8054	0	7.46157	-0.154195	-0.000633
2021	601577.SH	Hunan	Changsha	5.54138	7961.5	0.0319073	0.0001438	0.0244352	3.51e-06	1.31324	0.365048	0.00892	601577	0.008757	0.128353	0.022906	0.0045349			0.0021383	0.09022	0	2.48491	0.416667	1	0.168197	0.384707	0.567887	0.390016	1.28724	24.4419	0.983704	1	1.38629	3.21888	-0.0452457	0.364369	0.0001195			0	1	J	2021	0.82573	0	5.73831	-1.87745	-0.045876
2020	601658.SH	Beijing	Xicheng	7.94094	113533	0.0247418	-0.0070217	-0.0201948	0.0001418	1.36467	0.416477	-0.0084107	601658	0.005964	0.105629	0.025055	0.0142489			0.00429	0.047175	0	2.56495	0.384615	0	0.65337	0.941268	0.960976	0.349174	0.440636	35.3855	0.997064	1	0.693147	2.63906	-1.12951	0.731193				1	1	J	2020	0.7811	0.7811	6.8154	-0.800367	0.0161633
2021	601658.SH	Beijing	Xicheng	0	125879	0	-0.0317635	0.0339352	-0.0010779	1.41816	0.469971	0.0159486	601658	0.006393	0.104233	0.02437	0.0087034			0.004343	0.079607	0	2.63906	0.357143	0	0.673757	0.932792	0.944199	0.318796	0.384464	39.2335	0.996855	1	1.09861	2.70805	-0.0976342	0.636938				1	1	J	2021	0.83523	0.83523	6.94937	-0.666399	-0.0226144
2010	601818.SH	Beijing	Xicheng	0	14839.5	0	-0.0317635	5.19e-06	-1.65e-07	0.442995	-0.505194	-2.62e-06	601818	0.009542	0.197458	0.026244	0.0092048			0.0068341	0.541963	0	2.63906	0.357143	0	0.483701	0.635014	0.708007	0.107064	0.312823	9.26764	1.00524	1	0	2.94444		0.314322	0			1	1	J	2010	0.8013	0.8013	6.96909	-0.64668	-3.35e-06
2011	601818.SH	Beijing	Xicheng	3.71989	17333.5	0.0023227	-0.0294408	0.0108052	-0.0003181	0.590122	-0.358067	-0.003869	601818	0.011242	0.203647	0.028899	0.0267306			0.0062367	0.321089	0	2.70805	0.333333	0	0.483701	0.635014	0.708007	0.107064	0.312823	14.8846	1.00441	1	0.693147	2.99573	-0.915741	0.439998	0			1	1	J	2011	0.8121	0.8121	7.67502	0.0592508	0.0006402
2012	601818.SH	Beijing	Xicheng	5.77744	22793	0.0141241	-0.0176393	0.0379052	-0.0006686	0.523624	-0.424566	-0.0160933	601818	0.011773	0.224448	0.02984	0.119337	0.1146	0	0.0052073	0.287817	0	2.83321	0.411765	0	0.483701	0.635014	0.700013	0.107064	0.312823	18.4819	1.00185	1	1.09861	3.04452	-0.255277	0.442885	0		0	1	1	J	2012	0.8392	0.8392	7.30937	-0.306393	-0.0116139
2013	601818.SH	Beijing	Xicheng	5.79231	24150.9	0.0135304	-0.0182331	0.0472052	-0.0008607	0.812619	-0.135571	-0.0063997	601818	0.011398	0.200124	0.028092	-0.0002886	0.108774	0	0.0052292	0.10139	0	2.70805	0.333333	0	0.416563	0.656707	0.717844	0.332856	0.576489	22.7833	0.989319	1	1.38629	3.09104	0.0347487	0.693135	0		0	1	1	J	2013	0.8485	0.8485	7.63219	0.0164266	0.0007754
2014	601818.SH	Beijing	Xicheng	5.85395	27370.1	0.0127004	-0.0190631	0.0132052	-0.0002517	0.78004	-0.16815	-0.0022204	601818	0.01123	0.173985	0.030107	0.0126777	0.121998	0	0.0047654	0.176226	0	2.89037	0.333333	0	0.41241	0.671099	0.750887	0.356405	0.627262	14.0884	1.01505	1	1.60944	3.13549	0.017732	0.698671			0	1	1	J	2014	0.8145	0.8145	7.7541	0.138338	0.0018268
2015	601818.SH	Beijing	Xicheng	5.79231	31677.1	0.0103157	-0.0214478	-0.0160948	0.0003452	0.715013	-0.233177	0.0037529	601818	0.010018	0.146591	0.031459	0.0667359	0.165238	0	0.0039922	0.197542	0	2.77259	0.375	0	0.2396	0.668525	0.735607	0.916506	1.79017	18.7665	0.992966	1	1.79176	3.17805	0.144391	0.707293			0	1	1	J	2015	0.7852	0.7852	7.8004	0.184639	-0.0029717
2016	601818.SH	Beijing	Xicheng	6.20407	40200.4	0.0122825	-0.019481	0.0076052	-0.0001482	1.20684	0.258656	0.0019671	601818	0.008455	0.127919	0.026081	0.0869839	0.156137		0.0035393	0.009184	0	2.63906	0.357143	0	0.251481	0.678166	0.758114	0.87321	1.69669	25.826	0.985457	1	1.94591	3.21888	-0.210908	0.73204	0			1	1	J	2016	0.8089	0.8089	7.31735	-0.298414	-0.0022695
2017	601818.SH	Beijing	Xicheng	6.62007	40882.4	0.0183208	-0.0134426	0.0091052	-0.0001224	0.848137	-0.100053	-0.000911	601818	0.007797	0.113606	0.022747	-0.0349101	0.125867		0.0036517	-0.016152	0	2.63906	0.428571	0	0.254318	0.75306	0.820412	0.949397	1.9611	25.3563	0.982774	1	2.07944	3.2581	0.0087098	0.732479	0			1	1	J	2017	0.8104	0.8104	7.60546	-0.0103087	-9.39e-05
2018	601818.SH	Beijing	Xicheng	6.66568	43573.3	0.0179927	-0.0137708	-0.0493948	0.0006802	1.07893	0.130738	-0.0064578	601818	0.007985	0.107407	0.023315	0.0044784			0.0041863	0.067633	0	2.56495	0.461539	0	0.254317	0.750554	0.817906	0.949397	1.95125	25.8142	0.977674	1	2.19722	3.29584	-0.0009084	0.734813	0			1	1	J	2018	0.7519	0.7519	8.03153	0.415769	-0.0205368
2019	601818.SH	Beijing	Xicheng	6.81123	47334.3	0.0191614	-0.0126021	-0.0609948	0.0007687	1.27263	0.324438	-0.019789	601818	0.008237	0.105687	0.027685	0.0137532			0.0040863	0.278127	0	2.70805	0.4	0	0.254317	0.719767	0.790523	0.828363	1.8302	23.5276	0.975232	1	2.30259	3.33221	0.0014629	0.743402	0			1	1	J	2019	0.7403	0.7403	6.63282	-0.982948	0.0599547
2020	601818.SH	Beijing	Xicheng	6.94527	53681.1	0.0193221	-0.0124414	-0.0565948	0.0007041	1.51221	0.564023	-0.0319207	601818	0.007505	0.090137	0.026874	0.0218246			0.0043406	0.078625	0	2.48491	0.5	0	0.465325	0.742499	0.806698	0.440044	0.595657	29.4909	0.965867	1	2.3979	3.3673	0.023489	0.773788	0			1	1	J	2020	0.7447	0.7447	7.70566	0.0898929	-0.0050875
2021	601818.SH	Beijing	Xicheng	7.12843	59020.7	0.0211099	-0.0106536	0.0086252	-9.19e-05	1.34492	0.39673	0.0034219	601818	0.007744	0.092908	0.024893	-0.0190174			0.0042621	0.033485	0	2.70805	0.4	0	0.465324	0.704425	0.776511	0.223364	0.513838	32.4243	0.960452	1	2.48491	3.4012	-0.0156707	0.725528	0			1	1	J	2021	0.80992	0.80992	7.98565	0.369882	0.0031903
2020	601838.SH	Sichuan	Chengdu	3.81507	6524.34	0.0068022	-0.0249612	-0.0600948	0.0015	0.908432	-0.0397579	0.0023892	601838	0.009957	0.147483	0.020173	-0.0012029			0.0021362	0.134007	0	2.63906	0.357143	0	0.185384	0.534061	0.666871	0.970685	1.88084	16.9276	0.993911	1	1.09861	3.17805	0.133532	0.506346	0.0002989			1	1	J	2020	0.7412	0.7412	6.99118	-0.624589	0.0375346
2021	601838.SH	Sichuan	Chengdu	4.68527	7683.46	0.0139703	-0.0177932	-0.0456548	0.0008123	0.952336	0.0041466	-0.0001893	601838	0.011024	0.159601	0.02108	-0.0045829			0.0017734	0.226188	0	2.63906	0.357143	0	0.2	0.521431	0.629589	0.899685	1.60715	19.9349	0.988749	1	1.38629	3.21888	-0.14498	0.752457	0.0003266			1	1	J	2021	0.75564	0.75564	6.91473	-0.701035	0.0320056
2020	601860.SH	Jiangsu	Nanjing	4.27444	2176.64	0.0325455	0.0007821	-0.0286948	-2.24e-05	0.72662	-0.221569	0.0063579	601860	0.006881	0.10093	0.018967	0.0601017			0.0062922	-0.068826	0	2.56495	0.384615	0	0.089631	0.237955	0.297028	0.816327	1.65483	14.1227	1.0013	1	0.693147	2.30259	-2.08768	0.0742761	0.0010899			0	1	J	2020	0.7726	0	7.46683	-0.148932	0.0042736
2021	601860.SH	Jiangsu	Nanjing	4.56445	2066.66	0.0459727	0.0142093	0.0145452	0.0002067	0.736281	-0.211908	-0.0030823	601860	0.007142	0.098344	0.019271	-0.111949			0.0062715	0.028968	0	1.79176	0.333333	0	0.089629	0.255707	0.314778	0.816327	1.85295	13.4091	0.991328	1	1.09861	2.3979	-0.316652	0.0834158	0.0005402			0	1	J	2021	0.81584	0	7.46193	-0.153832	-0.0022375
2020	601916.SH	Zhejiang	Hangzhou	6.66729	20482.2	0.0383386	0.0065751	0.0448052	0.0002946	1.4522	0.50401	0.0225822	601916	0.006526	0.096396	0.021635	0.0242063			0.0065784	0.082801	0	2.70805	0.466667	0	0.214107	0.500269	0.636531	0.583124	1.33654	30.0344	0.992635	0	0.693147	3.33221	-0.713844	0.561733	0.0001776			1	1	J	2020	0	0.8461	8.53727	0.921508	0.0412883
2021	601916.SH	Zhejiang	Hangzhou	6.95028	22867.2	0.0455866	0.0138232	0.0491052	0.0006788	1.36994	0.421751	0.0207102	601916	0.005959	0.086272	0.021341	-0.0162167			0.0064131	0.110935	0	2.48491	0.333333	0	0.214107	0.500269	0.636531	0.583124	1.33654	33.5316	0.986675	0	1.09861	3.3673	-0.454987	0.541576	0.0001703			1	1	J	2021	0	0.8504	8.3109	0.695131	0.0341345
2010	601939.SH	Beijing	Xicheng	7.58022	108103	0.0181129	-0.0136506	-0.0149948	0.0002047	0.557317	-0.390873	0.0058611	601939	0.013217	0.214348	0.031167	0.023992	0.0283755		0.007718	0.221835	0	2.83321	0.352941	0	0.570956	0.941831	0.96365	0.346645	0.649568	245.494	1.00158	1	1.38629	1.94591	-0.215772	0.221823	5.03e-07			1	1	J	2010	0.7863	0.7863	7.97118	0.35541	-0.0053293
2011	601939.SH	Beijing	Xicheng	7.69243	122818	0.0178369	-0.0139265	0.0252052	-0.000351	0.503812	-0.444377	-0.0112006	601939	0.014675	0.223304	0.034065	0.0101788	0.0244285		0.0076717	0.235179	0	2.70805	0.333333	0	0.571318	0.934842	0.966852	0.435502	0.63629	281.983	1.001	1	1.60944	2.07944	-0.072195	0.228019	9.01e-07			1	1	J	2011	0.8265	0.8265	7.67228	0.0565181	0.0014245
2012	601939.SH	Beijing	Xicheng	7.78213	139728	0.0171502	-0.0146132	0.0160052	-0.0002339	0.496445	-0.451745	-0.0072303	601939	0.014748	0.219221	0.034552	0.026395	0.0157243	0	0.0081548	0.153219	0	2.48491	0.416667	0	0.572114	0.946676	0.972165	0.493243	0.654698	316.623	1.00055	1	1.79176	2.19722	-0.0195397	0.316236	0		0	1	1	J	2012	0.8173	0.8173	7.5606	-0.0551648	-0.0008829
2013	601939.SH	Beijing	Xicheng	8.4939	153632	0.0317896	2.61e-05	0.0406052	1.06e-06	0.603296	-0.344893	-0.0140045	601939	0.014666	0.212584	0.034211	0.0029895	0.0123501	0	0.0088314	0.106331	0	2.63906	0.428571	0	0.572621	0.955203	0.97477	0.507177	0.668124	386.81	0.999902	1	1.94591	2.30259	0.0127225	0.459216	1.27e-06		0	1	1	J	2013	0.8419	0.8419	7.45594	-0.159831	-0.00649
2014	601939.SH	Beijing	Xicheng	8.49121	167441	0.0290894	-0.002674	0.0455052	-0.0001217	0.716755	-0.231435	-0.0105315	601939	0.014218	0.196199	0.035066	0.0189291	0.0102006	0	0.0090543	0.12184	0	2.63906	0.428571	0	0.572621	0.954952	0.973139	0.532	0.667686	259.336	1.00099	1	2.07944	2.3979	0.104294	0.434446	1.96e-06		0	1	1	J	2014	0.8468	0.8468	7.51589	-0.0998769	-0.0045449
2015	601939.SH	Beijing	Xicheng	8.90063	183495	0.0399773	0.0082138	0.0297052	0.000244	0.988499	0.04031	0.0011974	601939	0.013044	0.169738	0.033766	0.0345238	0.0201369	0	0.008694	0.052474	0	2.77259	0.375	0	0.573107	0.958361	0.980462	0.539753	0.67222	330.912	1	1	2.19722	2.48491	0.384319	0.596035	1.34e-06		0	1	1	J	2015	0.831	0.831	7.12296	-0.492803	-0.0146388
2016	601939.SH	Beijing	Xicheng	9.09304	209637	0.0424172	0.0106537	0.0326052	0.0003474	0.989652	0.0414624	0.0013519	601939	0.011822	0.153153	0.029739	0.0420981	0.0242306		0.0081138	-0.013354	0	2.56495	0.461539	0	0.571121	0.962823	0.973988	0.642591	0.685848	401.684	0.99958	1	2.30259	2.56495	-0.378287	0.442314	1.53e-06			1	1	J	2016	0.8339	0.8339	7.05634	-0.559427	-0.0182402
2017	601939.SH	Beijing	Xicheng	9.21296	221244	0.0453129	0.0135495	0.0284052	0.0003849	1.02527	0.0770858	0.0021896	601939	0.011308	0.143918	0.027888	0.0035748	0.0210541		0.0076693	0.027801	0	2.70805	0.333333	0	0.571121	0.963336	0.974413	0.642798	0.686746	300.279	1.00022	1	2.3979	2.63906	-0.0099023	0.495915	5.46e-07			1	1	J	2017	0.8297	0.8297	7.17664	-0.439122	-0.0124733
2018	601939.SH	Beijing	Xicheng	9.25183	232227	0.0448811	0.0131176	-0.0303948	-0.0003987	1.40876	0.460573	-0.013999	601939	0.011274	0.134987	0.028139	0.0265185			0.0073021	0.061887	0	2.63906	0.428571	0	0.571121	0.962193	0.974322	0.644122	0.684744	380.005	0.999341	1	2.48491	2.70805	0.0923816	0.469503	6.45e-07			1	1	J	2018	0.7709	0.7709	7.06331	-0.552453	0.0167917
2019	601939.SH	Beijing	Xicheng	9.37237	254363	0.0462254	0.014462	-0.0291948	-0.0004222	1.38167	0.433485	-0.0126555	601939	0.011066	0.12739	0.027868	0.0228527			0.0067125	0.062694	0	2.63906	0.357143	0	0.571121	0.963021	0.974019	0.645578	0.686194	366.717	0.999355	1	2.56495	2.77259	-0.0783589	0.453729	7.04e-07			1	1	J	2019	0.7721	0.7721	7.06157	-0.554192	0.0161795
2020	601939.SH	Beijing	Xicheng	9.5051	281322	0.0477284	0.0159649	-0.0324948	-0.0005188	1.48927	0.541079	-0.0175822	601939	0.010214	0.118318	0.027322	0.0206413			0.0061319	0.079328	0	2.56495	0.461539	1	0.571121	0.965183	0.973762	0.657376	0.68998	466.94	0.998882	1	2.63906	2.83321	0.0256926	0.438253	5.61e-07			1	1	J	2020	0.7688	0.7688	7.09603	-0.51974	0.0168888
2021	601939.SH	Beijing	Xicheng	9.88493	302540	0.0648883	0.0331248	-0.0121348	-0.000402	1.59068	0.642491	-0.0077965	601939	0.010411	0.121487	0.026939	0.0144351			0.0055638	0.074678	0	2.63906	0.428571	0	0.571121	0.965126	0.974006	0.657246	0.68988	502.156	0.998543	1	2.70805	2.89037	0.0019126	0.448052	5.8e-07			1	1	J	2021	0.78916	0.78916	7.33704	-0.278725	0.0033823
2010	601988.SH	Beijing	Xicheng	7.56118	104599	0.0183666	-0.0133969	-0.0175948	0.0002357	0.334618	-0.613572	0.0107957	601988	0.011419	0.179594	0.027783	0.0295412	0.0265742		0.0118135	0.202056	0	2.77259	0.3125	0	0.675462	0.970784	0.973491	0.416788	0.437215	16.5623	1.0151	1	1.60944	3.33221	-0.182454	0.970578	0			1	1	J	2010	0.7837	0.7837	8.13837	0.522606	-0.0091952
2011	601988.SH	Beijing	Xicheng	7.82204	118301	0.0210819	-0.0106816	0.0207052	-0.0002212	0.458937	-0.489252	-0.0101301	601988	0.011693	0.182004	0.028162	0.0181197	0.0253184		0.011685	0.176054	0	2.70805	0.4	0	0.675992	0.971795	0.974155	0.430942	0.437584	20.7206	1.00351	1	1.79176	3.3673	-0.0028033	0.972712	0			1	1	J	2011	0.822	0.822	7.98719	0.371429	0.0076905
2012	601988.SH	Beijing	Xicheng	7.73009	126806	0.0179392	-0.0138243	0.0039052	-5.4e-05	0.496036	-0.452154	-0.0017657	601988	0.011874	0.179803	0.0288	0.0208132	0.0212493	0	0.0118546	0.124497	0	2.70805	0.4	0	0.677249	0.973243	0.975092	0.431854	0.437053	22.2103	0.997435	1	1.94591	3.4012	-0.0005291	0.973813	0		0	1	1	J	2012	0.8052	0.8052	8.20812	0.592355	0.0023133
2013	601988.SH	Beijing	Xicheng	7.85887	138743	0.0186502	-0.0131132	0.0053052	-6.96e-05	0.718556	-0.229634	-0.0012182	601988	0.012332	0.179637	0.029901	0.0160614	0.0194275	0	0.0114577	0.124843	0	2.63906	0.357143	0	0.677176	0.972412	0.974025	0.431351	0.435981	27.0536	0.988408	1	2.07944	3.43399	0.0013921	0.972785	0		0	1	1	J	2013	0.8066	0.8066	7.26768	-0.348087	-0.0018467
2014	601988.SH	Beijing	Xicheng	8.01017	152514	0.0197387	-0.0120247	0.0034052	-4.09e-05	0.868859	-0.0793306	-0.0002701	601988	0.012168	0.165227	0.030223	0.0083217	0.02824	0	0.0112906	0.10863	0	2.63906	0.357143	0	0.655208	0.94145	0.94357	0.431704	0.436872	17.9175	1.00069	1	2.19722	3.46574	0.016366	0.936666	0		0	1	1	J	2014	0.8047	0.8047	7.58742	-0.0283489	-9.65e-05
2015	601988.SH	Beijing	Xicheng	8.32461	168156	0.0245198	-0.0072437	-0.0036948	2.68e-05	0.947104	-0.0010856	4.01e-06	601988	0.01119	0.141216	0.028274	0.0399685	0.0360802	0	0.0108251	0.029986	0	2.63906	0.357143	0	0.640181	0.953087	0.960623	0.434065	0.488777	19.8961	0.992459	1	2.30259	3.49651	0.0843543	0.956031	0		0	1	1	J	2015	0.7976	0.7976	7.21154	-0.404224	0.0014935
2016	601988.SH	Beijing	Xicheng	8.44986	181489	0.0257504	-0.006013	0.0050052	-3.01e-05	1.03693	0.0887354	0.0004441	601988	0.010528	0.129399	0.024621	0.0100326	0.0218152		0.0107388	-0.05053	0	2.56495	0.307692	0	0.640181	0.953619	0.959309	0.434028	0.489608	25.0318	0.981286	1	2.3979	3.52636	-0.0912629	0.954746	0			1	1	J	2016	0.8063	0.8063	7.11834	-0.497426	-0.0024897
2017	601988.SH	Beijing	Xicheng	8.59211	194674	0.027677	-0.0040865	0.0109052	-4.46e-05	1.0434	0.0952068	0.0010382	601988	0.009835	0.120757	0.025051	0.0208623	0.0212676		0.010562	0.094653	0	2.56495	0.307692	1	0.640181	0.955457	0.960908	0.434424	0.49248	23.2658	0.984997	1	2.48491	3.55535	0.0028407	0.956694	0			1	1	J	2017	0.8122	0.8122	7.18905	-0.426712	-0.0046534
2018	601988.SH	Beijing	Xicheng	8.75269	212673	0.0297484	-0.0020151	-0.0379948	7.66e-05	1.34369	0.395496	-0.0150268	601988	0.009448	0.116554	0.024026	0.0311445			0.0106922	0.038585	0	2.3979	0.454545	0	0.640181	0.957375	0.965186	0.434631	0.495476	27.9515	0.977692	1	2.56495	3.58352	-0.0011588	0.962385	0			1	1	J	2018	0.7633	0.7633	7.04472	-0.571044	0.0216967
2020	601988.SH	Beijing	Xicheng	9.10153	244027	0.0367501	0.0049866	-0.0458948	-0.0002289	1.61523	0.667036	-0.0306135	601988	0.008696	0.099091	0.023041	0.0029926			0.010187	0.061014	0	2.70805	0.4	0	0.640181	0.957062	0.965882	0.434575	0.494987	36.4091	0.964011	1	2.70805	3.63759	-0.0013885	0.961066	0			1	1	J	2020	0.7554	0.7554	7.16962	-0.446147	0.0204758
2021	601988.SH	Beijing	Xicheng	9.55301	267224	0.0527123	0.0209489	0.0379152	0.0007943	1.73237	0.784184	0.0297325	601988	0.008893	0.10074	0.022104	0.0315562			0.0092092	0.039728	0	2.70805	0.4	0	0.640181	0.954962	0.960135	0.43431	0.491706	39.8702	0.96108	1	2.77259	3.66356	0.0021649	0.954316				1	1	J	2021	0.83921	0.83921	7.18844	-0.427323	-0.016202
2016	601997.SH	Guizhou	Guiyang	8.11552	3722.53	0.898582	0.866819	-0.0088948	-0.0077102	0.901091	-0.0470989	0.0004189	601997	0.012085	0.204172	0.03221	0.18391	0.148293		0.006693	0.308484	0	2.70805	0.333333	0	0.144044	0.306852	0.410005	0.428578	1.13027	10.2629	1.00834	1	0	2.99573		0.32781	0.0006965			0	1	J	2016	0.7924	0	7.51847	-0.0972943	0.0008654
2017	601997.SH	Guizhou	Guiyang	4.4307	4641.06	0.0178817	-0.0138818	0.0441052	-0.0006123	0.997514	0.049324	0.0021754	601997	0.01097	0.192632	0.029377	0.0446912	0.238879		0.0054709	0.249554	0	2.30259	0.1	0	0.144044	0.306852	0.410005	0.428578	1.13027	15.1129	1.00575	1	0.693147	3.04452	-0.901502	0.241178	0.0006965			1	1	J	2017	0.8454	0.8454	6.69397	-0.921798	-0.0406561
2018	601997.SH	Guizhou	Guiyang	5.05159	5033.26	0.0308488	-0.0009147	-0.0072948	6.67e-06	0.846142	-0.102047	0.0007444	601997	0.010809	0.170112	0.025425	-0.075449	0.207091		0.0055579	0.001133	0	2.63906	0.357143	0	0.144044	0.308049	0.423548	0.428578	1.13858	20.503	0.987905	1	1.09861	3.09104	-0.287451	0.267894	0.0006965			1	1	J	2018	0.794	0.794	7.00309	-0.612673	0.0044693
2019	601997.SH	Guizhou	Guiyang	5.19639	5603.99	0.0320521	0.0002887	-0.0043948	-1.27e-06	0.973807	0.0256173	-0.0001126	601997	0.011277	0.157486	0.024569	0.0124009			0.0074643	0.062508	0	2.19722	0.555556	0	0.145617	0.318803	0.436525	0.428578	1.18932	18.2159	0.983721	1	1.38629	3.13549	-0.0371974	0.505068	0.0004089			1	1	J	2019	0.7969	0.7969	6.74511	-0.870659	0.0038264
2020	601997.SH	Guizhou	Guiyang	5.27151	5906.8	0.0327944	0.0010309	-0.0061948	-6.39e-06	0.860228	-0.0879612	0.0005449	601997	0.010673	0.144911	0.025384	0.0220501			0.0067658	0.117989	0	2.19722	0.555556	0	0.145617	0.310748	0.40444	0.428578	1.13401	23.0885	0.969268	1	1.60944	3.17805	-0.0399553	0.444207	0.0003635			1	1	J	2020	0.7951	0.7951	6.76774	-0.848032	0.0052534
2021	601997.SH	Guizhou	Guiyang	5.43149	6086.87	0.0373739	0.0056104	-0.0646348	-0.0003626	0.909753	-0.0384361	0.0024843	601997	0.010432	0.127009	0.022821	-0.0231876			0.006341	-0.063252	0	2.56495	0.384615	0	0.128166	0.291841	0.400964	0.428578	1.27706	23.7923	0.951593	1	1.79176	3.21888	-0.0393639	0.412082	0.0002417			1	1	J	2021	0.73666	0.73666	7.00202	-0.613747	0.0396694
2010	601998.SH	Beijing	Chaoyang	5.08846	20813.1	0.0077422	-0.0240212	0.0020052	-4.82e-05	0.439548	-0.508641	-0.0010199	601998	0.011295	0.188118	0.028062	0.0179334			0.0047922	0.339696	0	2.77259	0.3125	0	0.617825	0.935846	0.940812	0.253267	0.514743	13.883	1.02614	1	1.38629	3.17805	-0.289664	0.923339	7.62e-05			1	1	J	2010	0.8033	0.8033	8.45285	0.837087	0.0016785
2011	601998.SH	Beijing	Chaoyang	5.21494	27658.8	0.0066163	-0.0251471	0.0459052	-0.0011544	0.450914	-0.497276	-0.0228275	601998	0.012727	0.203377	0.030748	0.108502			0.0036574	0.37722	0	2.70805	0.333333	0	0.618521	0.936761	0.942998	0.254479	0.514518	20.2375	1.00251	1	1.60944	3.21888	-0.116823	0.923221	7.63e-05			1	1	J	2011	0.8472	0.8472	8.28662	0.670851	0.0307955
2012	601998.SH	Beijing	Chaoyang	5.25018	29599.4	0.0064055	-0.0253579	0.0507052	-0.0012858	0.666819	-0.281371	-0.014267	601998	0.010963	0.164377	0.030404	-0.0187254	0.0190663	0	0.003892	0.168049	0	2.63906	0.357143	0	0.618521	0.93683	0.941974	0.254595	0.514629	20.3953	0.999458	1	1.79176	3.2581	-0.0039809	0.929633	0		0	1	1	J	2012	0.852	0.852	7.89382	0.278052	0.0140987
2013	601998.SH	Beijing	Chaoyang	5.34061	36411.9	0.0057025	-0.0260609	0.0557052	-0.0014517	0.602749	-0.34544	-0.0192428	601998	0.012033	0.183107	0.031176	-0.037413	0.082434	0	0.0037718	0.182151	0	2.48491	0.416667	0	0.669521	0.936922	0.941667	0.235338	0.399392	29.4898	0.9907	1	1.94591	3.29584	0.0102136	0.0128558	0		0	1	1	J	2013	0.857	0.857	7.87447	0.258707	0.0144113
2014	601998.SH	Beijing	Chaoyang	5.60672	41388.2	0.0065538	-0.0252096	0.0383052	-0.0009657	0.879104	-0.0690852	-0.0026463	601998	0.010657	0.166458	0.030911	0.0082512	0.157836	0	0.0035609	0.168565	0	2.3979	0.363636	0	0.671271	0.940299	0.944375	0.385208	0.400774	15.9364	1.0187	1	2.07944	3.33221	0.0350976	0.933733	0		0	1	1	J	2014	0.8396	0.8396	8.1588	0.543036	0.0208011
2015	601998.SH	Beijing	Chaoyang	5.4721	51222.9	0.0046261	-0.0271374	-0.0376948	0.0010229	0.82326	-0.12493	0.0047092	601998	0.009014	0.142207	0.030283	-0.0040675	0.217131	0	0.0031203	0.166188	0	2.07944	0.375	0	0.671271	0.958206	0.961037	0.385654	0.42745	22.2365	1.00241	1	2.19722	3.3673	0.0569913	0.047263	3.43e-07		0	1	1	J	2015	0.7636	0.7636	8.17619	0.560426	-0.0211252
2016	601998.SH	Beijing	Chaoyang	5.54432	59310.5	0.0042957	-0.0274678	0.0343052	-0.0009423	0.838905	-0.109284	-0.003749	601998	0.007561	0.11868	0.026877	0.0368925	0.174628		0.0030069	0.059311	0	2.3979	0.454545	0	0.653701	0.968945	0.975837	0.378673	0.482245	27.1721	0.992214	1	2.30259	3.4012	-0.0873896	0.95946	3.43e-07			1	1	J	2016	0.8356	0.8356	7.74758	0.131814	0.0045219
2017	601998.SH	Beijing	Chaoyang	6.40453	56776.9	0.0106307	-0.0211327	0.0436052	-0.0009215	1.10444	0.156252	0.0068134	601998	0.007387	0.107608	0.02524	0.0095239	0.0935447		0.0037568	-0.013733	0	2.3979	0.454545	0	0.653701	0.971927	0.97834	0.37886	0.486807	26.8924	0.987479	1	2.3979	3.43399	-0.0019289	0.959225	0			1	1	J	2017	0.8449	0.8449	8.18124	0.565473	0.0246576
2018	601998.SH	Beijing	Chaoyang	6.44631	60667.1	0.0103741	-0.0213893	-0.0738948	0.0015806	1.00322	0.0550289	-0.0040663	601998	0.007727	0.104853	0.025455	0.0168651			0.003525	0.020307	0	2.30259	0.4	0	0.653701	0.973727	0.981227	0.379075	0.48956	32.6893	0.979968	1	2.48491	3.46574	-0.0037423	0.963953	0			1	1	J	2018	0.7274	0.7274	8.21992	0.604158	-0.0446441
2019	601998.SH	Beijing	Chaoyang	6.48078	67504.3	0.0096509	-0.0221125	-0.0781948	0.0017291	1.19595	0.247757	-0.0193733	601998	0.007645	0.099419	0.027097	0.0173276			0.0033142	0.161743	0	2.30259	0.4	0	0.653701	0.96206	0.970759	0.36122	0.471713	32.1289	0.977728	1	2.56495	3.49651	0.0004034	0.965223	0			1	1	J	2019	0.7231	0.7231	8.78018	1.16442	-0.0910513
2020	601998.SH	Beijing	Chaoyang	6.4967	75111.6	0.0088129	-0.0229506	-0.0053948	0.0001238	1.25923	0.311036	-0.001678	601998	0.006946	0.090671	0.025167	0.020884			0.004509	0.033423	0	2.30259	0.4	0	0.653701	0.962123	0.968922	0.361324	0.471809	43.1653	0.973093	1	2.63906	3.52636	-0.0044042	0.958234	0.0001089			1	1	J	2020	0.7959	0.7959	8.72223	1.10647	-0.0059692
2021	601998.SH	Beijing	Chaoyang	7.6018	80428.8	0.0248765	-0.0068869	-0.0018748	1.29e-05	1.20424	0.256049	-0.00048	601998	0.007249	0.093754	0.023666	-0.009374			0.0042502	0.025594	0	2.19722	0.333333	0	0.6537	0.95993	0.968011	0.361115	0.468456	46.221	0.96396	1	2.70805	3.55535	-0.001516	0.961453	0.0001133			1	1	J	2021	0.79942	0.79942	7.85025	0.234486	-0.0004396
2019	603323.SH	Jiangsu	Suzhou	2.65956	1259.55	0.0105514	-0.0212121	-0.0434948	0.0009226	0.865105	-0.0830846	0.0036138	603323	0.007539	0.086543	0.025239	0.0300731			0.0070726	0.109271	0	2.56495	0.307692	0	0.069304	0.247972	0.315015	0.988631	2.57803	13.2053	0.987484	0	1.38629	2.77259	-0.0090763	0.223811	0.0032193			1	1	J	2019	0	0.7578	7.42252	-0.193243	0.0084051
2020	603323.SH	Jiangsu	Suzhou	3.11174	1394.4	0.0153901	-0.0163734	-0.0070948	0.0001162	0.886489	-0.0617009	0.0004378	603323	0.007226	0.080692	0.02363	0.052771			0.0062712	0.023655	0	2.70805	0.333333	0	0.069304	0.244581	0.304527	0.988631	2.5291	15.5917	0.98169	0	1.60944	2.83321	-0.111642	0.234842	0.0028162			1	1	J	2020	0	0.7942	7.45124	-0.164525	0.0011673
2021	603323.SH	Jiangsu	Suzhou	3.39417	1587.25	0.0181383	-0.0136251	0.0152752	-0.0002081	0.862779	-0.0854111	-0.0013047	603323	0.007791	0.091421	0.021845	-0.0112077			0.0062075	0.03861	0	2.63906	0.357143	0	0.069303	0.235718	0.327396	0.988631	2.40127	17.748	0.976202	0	1.79176	2.89037	-0.141393	0.303735	0.0026014			1	1	J	2021	0	0.81657	7.32042	-0.295345	-0.0045114
[truncated: 47 more columns]
